# Supplementary material for: Comparative Genomics of a Plant-Parasitic Nematode Endosymbiont Suggest a Role in Nutritional Symbiosis
Source: Genome Biol Evol. 2015 Sep 10;7(9):2727–46. doi: 10.1093/gbe/evv176 (PMC4607532; doi:10.1093/gbe/evv176)
Supplement: Supplementary Data [file supp_evv176_suppl_data.zip]

Archive with 5 entries (5 files):
- SupplFigures1to6.pdf
- SupplTableS4-OrthlogFasta.txt
- SupplTablesCombined.pdf
- New Microsoft Office Word Document.docx
- SupplDataCombined.xlsx
