# Supplementary material for: Comparative Genomics of a Plant-Parasitic Nematode Endosymbiont Suggest a Role in Nutritional Symbiosis
Source: Genome Biol Evol. 2015 Sep 10;7(9):2727–46. doi: 10.1093/gbe/evv176 (PMC4607532; doi:10.1093/gbe/evv176)
Supplement: Supplementary Data [file supp_evv176_suppl_data.zip › SupplDataCombined.xlsx]

## Sheet: Sheet1
Supplementary Table S3. Data for Synteny Blocks Conserved Between O. terrae, C. flavus, and P. parvula and Xiphinematobacter							Synteny Blocks Conserved Between Xiphinematobacter and outgroups (see table on left)
SYNTENYBLOCK	OpitStartPos	OpitEndPos	GeneAbbrev	GeneNotes	COG		SYNTENY BLOCK	XiphStart	XiphEnd	GeneAbbrev	GeneNotes	Direction		GeneXa FinalXaGeneList	FullnameXa FinalXaGeneList	COGXa FinalXaGeneList
Block1	84936	82411	macrolide transporter ATP-binding /permease protein		Defense mechanisms		1	657867	658529	lolD	Lipoprotein-releasing system ATP-binding protein LolD	FORWARD		ahcY	Adenosylhomocysteinase	Amino acid transport and metabolism
Block1	85356	84952	hypothetical protein				2	454906	454556	rpsN2	Alternate 30S ribosomal protein S14	REV		argA	Amino-acid acetyltransferase	Amino acid transport and metabolism
Block1	86079	85372	lolD_1	Lipoprotein-releasing system ATP-binding protein LolD	Cell wall/membrane biogenesis		2.5	523950	526103	fusA	Elongation factor G	FORWARD		argB	Acetylglutamate kinase	Amino acid transport and metabolism
Block2	239446	238811	rpsK	30S ribosomal protein S11	Translation, ribosomal structure and biogenesis			526103	526420	rpsJ	30S ribosomal protein S10	FORWARD		argC	N-acetyl-gamma-glutamyl-phosphate reductase	Amino acid transport and metabolism
Block2	239848	239459	rpsM	30S ribosomal protein S13	Translation, ribosomal structure and biogenesis			526426	527082	rplC	50S ribosomal protein L3	FORWARD		argF	Ornithine carbamoyltransferase	Amino acid transport and metabolism
Block2	240683	239895	map	Methionine aminopeptidase 1	Translation, ribosomal structure and biogenesis			527085	527702	rplD	50S ribosomal protein L4	FORWARD		argG	Argininosuccinate synthase	Amino acid transport and metabolism
Block2	241012	240680	hypothetical protein					527699	527989	rplW	50S ribosomal protein L23	FORWARD		argH	Argininosuccinate lyase 1	Amino acid transport and metabolism
Block2	242629	241127	secY	Protein translocase subunit SecY	Intracellular trafficking and secretion			528025	528864	rplB	50S ribosomal protein L2	FORWARD		argJ	Arginine biosynthesis bifunctional protein ArgJ	Amino acid transport and metabolism
Block2	243178	242732	rplO	50S ribosomal protein L15	Translation, ribosomal structure and biogenesis			528874	529152	rpsS	30S ribosomal protein S19	FORWARD		aroA	3-phosphoshikimate 1-carboxyvinyltransferase	Amino acid transport and metabolism
Block2	243901	243242	rpsE	30S ribosomal protein S5	Translation, ribosomal structure and biogenesis			529301	529738	rplV	50S ribosomal protein L22	FORWARD		aroB	3-dehydroquinate synthase	Amino acid transport and metabolism
Block2	244270	243908	rplR	50S ribosomal protein L18	Translation, ribosomal structure and biogenesis			529744	530391	rpsC	30S ribosomal protein S3	FORWARD		aroC	Chorismate synthase	Amino acid transport and metabolism
Block2	244859	244323	rplF	50S ribosomal protein L6	Translation, ribosomal structure and biogenesis			530439	530879	rplP	50S ribosomal protein L16	FORWARD		aroF	Phospho-2-dehydro-3-deoxyheptonate aldolase, Tyr-sensitive	Amino acid transport and metabolism
Block2	245264	244872	rpsH	30S ribosomal protein S8	Translation, ribosomal structure and biogenesis			530906	531139	rpmC	50S ribosomal protein L29	FORWARD		aroK	Shikimate kinase 1	Amino acid transport and metabolism
Block2	245629	245324	rpsN	30S ribosomal protein S14	Translation, ribosomal structure and biogenesis			531136	531435	rpsQ	30S ribosomal protein S17	FORWARD		aruC	Succinylornithine transaminase/acetylornithine aminotransferase	Amino acid transport and metabolism
Block2	246310	245732	rplE	50S ribosomal protein L5	Translation, ribosomal structure and biogenesis			531466	531828	rplN	50S ribosomal protein L14	FORWARD		asd	Aspartate-semialdehyde dehydrogenase	Amino acid transport and metabolism
Block2	246768	246490	rplX	50S ribosomal protein L24	Translation, ribosomal structure and biogenesis			531825	532133	rplX	50S ribosomal protein L24	FORWARD		bfmBAB	2-oxoisovalerate dehydrogenase subunit beta	Amino acid transport and metabolism
Block2	247135	246770	rplN	50S ribosomal protein L14	Translation, ribosomal structure and biogenesis			532144	532692	rplE	50S ribosomal protein L5	FORWARD		carA	Carbamoyl-phosphate synthase small chain	Amino acid transport and metabolism
Block2	247552	247175	rpsQ	30S ribosomal protein S17	Translation, ribosomal structure and biogenesis			532747	533145	rpsH	30S ribosomal protein S8	FORWARD		carB	Carbamoyl-phosphate synthase large chain	Amino acid transport and metabolism
Block2	247860	247660	rpmC	50S ribosomal protein L29	Translation, ribosomal structure and biogenesis			533259	533804	rplF	50S ribosomal protein L6	FORWARD		csd	putative cysteine desulfurase	Amino acid transport and metabolism
Block2	248302	247880	rplP	50S ribosomal protein L16	Translation, ribosomal structure and biogenesis			533818	534168	rplR	50S ribosomal protein L18	FORWARD		cycA	Cytochrome c-552 precursor	Amino acid transport and metabolism
Block2	248986	248354	rpsC	30S ribosomal protein S3	Translation, ribosomal structure and biogenesis			534208	534780	rpsE	30S ribosomal protein S5	FORWARD		dapA	4-hydroxy-tetrahydrodipicolinate synthase	Amino acid transport and metabolism
Block2	249337	248996	rplV	50S ribosomal protein L22	Translation, ribosomal structure and biogenesis			534737	535282	rplO	50S ribosomal protein L15	FORWARD		dapB	4-hydroxy-tetrahydrodipicolinate reductase	Amino acid transport and metabolism
Block2	249733	249458	rpsS	30S ribosomal protein S19	Translation, ribosomal structure and biogenesis			535400	536899	secY	Protein translocase subunit SecY	FORWARD		dapE	Succinyl-diaminopimelate desuccinylase	Amino acid transport and metabolism
Block2	250612	249746	rplB	50S ribosomal protein L2	Translation, ribosomal structure and biogenesis			537014	537781	map	Methionine aminopeptidase 1	FORWARD		dapF	Diaminopimelate epimerase	Amino acid transport and metabolism
Block2	250926	250645	rplW	50S ribosomal protein L23	Translation, ribosomal structure and biogenesis			538131	538526	rpsM	30S ribosomal protein S13	FORWARD		dapL	LL-diaminopimelate aminotransferase	Amino acid transport and metabolism
Block2	251558	250926	rplD	50S ribosomal protein L4	Translation, ribosomal structure and biogenesis			538609	539124	rpsK	30S ribosomal protein S11	FORWARD		glgA	Capsular glucan synthase	Amino acid transport and metabolism
Block2	252227	251577	rplC	50S ribosomal protein L3	Translation, ribosomal structure and biogenesis		3	349941	346129	rpoB	DNA-directed RNA polymerase subunit beta	REV		glnB	Nitrogen regulatory protein P-II	Amino acid transport and metabolism
Block2	252653	252345	rpsJ	30S ribosomal protein S10	Translation, ribosomal structure and biogenesis			350647	350267	rplL	50S ribosomal protein L7/L12	REV		glyA	Serine hydroxymethyltransferase	Amino acid transport and metabolism
Block2	254862	252673	fusA_2	Elongation factor G	Translation, ribosomal structure and biogenesis			351436	350915	rplJ	50S ribosomal protein L10	REV		gmhA	Phosphoheptose isomerase	Amino acid transport and metabolism
Block3	264264	260485	rpoB	DNA-directed RNA polymerase subunit beta	Translation, ribosomal structure and biogenesis			352151	351450	rplA	50S ribosomal protein L1	REV		gmhB	D-glycero-alpha-D-manno-heptose-1,7-bisphosphate 7-phosphatase	Amino acid transport and metabolism
Block3	264827	264438	rplL	50S ribosomal protein L7/L12	Translation, ribosomal structure and biogenesis			352684	352256	rplK	50S ribosomal protein L11	REV		hisA	1-(5-phosphoribosyl)-5-[(5-phosphoribosylamino)methylideneamino] imidazole-4-carboxamide isomerase	Amino acid transport and metabolism
Block3	265472	264978	rplJ	50S ribosomal protein L10	Translation, ribosomal structure and biogenesis		3.5	788489	787926	nusG	note Transcription termination/antitermination protein NusG	REV		hisB	Imidazoleglycerol-phosphate dehydratase	Amino acid transport and metabolism
Block3	266183	265485	rplA	50S ribosomal protein L1	Translation, ribosomal structure and biogenesis			788742	788527	SecE/Sec61-gamma subunits of protein translocation complex		REV		hisD	Histidinol dehydrogenase	Amino acid transport and metabolism
Block3	266774	266349	rplK	50S ribosomal protein L11	Translation, ribosomal structure and biogenesis			788849	788777	tRNA-Trp(cca)	tRNA-Trp(cca)	REV		hisF	Imidazole glycerol phosphate synthase subunit HisF	Amino acid transport and metabolism
Block3	267489	266911	nusG	note Transcription termination/antitermination protein NusG	Transcription			790067	788874	tufA	Elongation factor Tu	REV		hisG	ATP phosphoribosyltransferase	Amino acid transport and metabolism
Block3	267715	267512	secE	Protein translocase subunit SecE	Intracellular trafficking and secretion		5	439686	437101	gyrA	DNA gyrase subunit A	REV		hisH	Imidazole glycerol phosphate synthase subunit HisH 1	Amino acid transport and metabolism
Block3	267803	267728	tRNA-Trp(cca)		tRNA			442217	439692	gyrB	DNA gyrase subunit B	REV		hisI	Phosphoribosyl-AMP cyclohydrolase	Amino acid transport and metabolism
Block3	269074	267884	tufA	Elongation factor Tu	Translation, ribosomal structure and biogenesis		6	488370	489407	argC	N-acetyl-gamma-glutamyl-phosphate reductase	FORWARD		hom	Homoserine dehydrogenase	Amino acid transport and metabolism
Block4	556082	556693	hypothetical protein					489404	490615	argJ	Arginine biosynthesis bifunctional protein ArgJ	FORWARD		ilvB	Acetolactate synthase large subunit	Amino acid transport and metabolism
Block4	558351	556834	nuoN_1	NADH-quinone oxidoreductase subunit N	Energy production and conversion			490626	491504	argB	Acetylglutamate kinase	FORWARD		ilvC	Ketol-acid reductoisomerase	Amino acid transport and metabolism
Block4	560053	558524	ndhD1	NAD(P)H-quinone oxidoreductase chain 4 1	Energy production and conversion		7	320645	319239	atpD	ATP synthase subunit beta	REV		ilvD	Dihydroxy-acid dehydratase	Amino acid transport and metabolism
Block4	562088	560220	nuoL	NADH-quinone oxidoreductase subunit L	Energy production and conversion			321540	320662	atpG	ATP synthase gamma chain	REV		ilvE	Branched-chain-amino-acid aminotransferase	Amino acid transport and metabolism
Block4	562560	562252	nuoK_1	NADH-quinone oxidoreductase subunit K	Energy production and conversion			323085	321553	atpA	ATP synthase subunit alpha	REV		ilvH	Putative acetolactate synthase small subunit	Amino acid transport and metabolism
Block4	563066	562557	nuoJ	NADH-quinone oxidoreductase subunit J	Energy production and conversion		8	23876	22167	nadE	Glutamine-dependent NAD(+) synthetase	REV		iscS	Cysteine desulfurase	Amino acid transport and metabolism
Block4	563613	563071	nqo9	NADH-quinone oxidoreductase subunit 9	Energy production and conversion		8.5	243168	241690	pncB2	Nicotinate phosphoribosyltransferase pncB2	REV		kamA	L-lysine 2,3-aminomutase	Amino acid transport and metabolism
Block4	564868	563624	nuoH_1	NADH-quinone oxidoreductase subunit H	Energy production and conversion		9	354453	354905	accB	Biotin carboxyl carrier protein of acetyl-CoA carboxylase	FORWARD		leuA	2-isopropylmalate synthase	Amino acid transport and metabolism
Block4	566863	564977	nqo3	NADH-quinone oxidoreductase chain 3	Energy production and conversion			354895	356265	accC	Biotin carboxylase	FORWARD		leuB	3-isopropylmalate dehydrogenase	Amino acid transport and metabolism
Block4	568339	566981	nuoF	NADH-quinone oxidoreductase subunit F	Energy production and conversion		10	16366	13508	23S ribosomal RNA	23S ribosomal RNA	REV		leuC	3-isopropylmalate dehydratase large subunit	Amino acid transport and metabolism
Block4	568940	568452	nuoE	NADH-quinone oxidoreductase subunit E	Energy production and conversion			16731	16658	tRNA-Ile(gat)	tRNA-Ile(gat)	REV		leuD	3-isopropylmalate dehydratase small subunit	Amino acid transport and metabolism
Block4	570327	569047	nqo4	NADH-quinone oxidoreductase subunit 4	Energy production and conversion			16824	16751	tRNA-Ala(tgc)	tRNA-Ala(tgc)	REV		livF	High-affinity branched-chain amino acid transport ATP-binding protein LivF	Amino acid transport and metabolism
Block4	570969	570340	nuoC1	NADH-quinone oxidoreductase subunit C 1	Energy production and conversion			18615	17085	16S ribosomal RNA	16S ribosomal RNA	REV		livH	High-affinity branched-chain amino acid transport system permease protein LivH	Amino acid transport and metabolism
Block5	804698	807283	gyrB_2	DNA gyrase subunit B	Replication, recombination and repair			93613	94755	cysJ	Sulfite reductase [NADPH] flavoprotein alpha-component	FORWARD		lysA	Diaminopimelate decarboxylase	Amino acid transport and metabolism
Block5	807393	809885	gyrA_2	DNA gyrase subunit A	Replication, recombination and repair		12	229123	228344	lptB_1	Lipopolysaccharide export system ATP-binding protein LptB	REV		lysC	Aspartokinase	Amino acid transport and metabolism
Block6	849163	848285	argB	Acetylglutamate kinase	Amino acid transport and metabolism		12.5	609834	610826	leucine/isoleucine/valine transporter permease subunit		FORWARD		mqnA	Chorismate dehydratase	Amino acid transport and metabolism
Block6	849408	850724	argJ	Arginine biosynthesis bifunctional protein ArgJ	Amino acid transport and metabolism			610799	611599	lptB_2	Lipopolysaccharide export system ATP-binding protein LptB	FORWARD		mqnD	1,4-dihydroxy-6-naphtoate synthase	Amino acid transport and metabolism
Block6	851944	850805	ldc	Lysine/ornithine decarboxylase	Amino acid transport and metabolism			611623	612330	livF	High-affinity branched-chain amino acid transport ATP-binding protein LivF	FORWARD		pabA	Aminodeoxychorismate/anthranilate synthase component 2	Amino acid transport and metabolism
Block6	853583	852123	hss_1	Homospermidine synthase	Secondary metabolites biosynthesis, transport and catabolism		12.9	645232	646137	livH	High-affinity branched-chain amino acid transport system permease protein LivH	FORWARD		pepF1	Oligoendopeptidase F, plasmid	Amino acid transport and metabolism
Block6	854896	853871	argC	N-acetyl-gamma-glutamyl-phosphate reductase	Amino acid transport and metabolism		13	61835	63796	dnaK	Chaperone protein DnaK	FORWARD		pepQ	Xaa-Pro dipeptidase	Amino acid transport and metabolism
Block7	1079234	1077816	atpD_1	ATP synthase subunit beta	Energy production and conversion			63896	64195	groS1	10 kDa chaperonin 1	FORWARD		pheA	Prephenate dehydratase	Amino acid transport and metabolism
Block7	1080153	1079269	atpG	ATP synthase gamma chain	Energy production and conversion			64240	65871	groL	60 kDa chaperonin	FORWARD		quiB	Catabolic 3-dehydroquinate dehydratase	Amino acid transport and metabolism
Block7	1081713	1080187	atpA	ATP synthase subunit alpha	Energy production and conversion		15	913351	912341	pheS	Phenylalanine--tRNA ligase alpha subunit	REV		speA	Biosynthetic arginine decarboxylase	Amino acid transport and metabolism
Block8	1299891	1299544	hypothetical protein					913728	913348	rplT	50S ribosomal protein L20	REV		thrB	Homoserine kinase	Amino acid transport and metabolism
Block8	1301864	1299888	nadE_1	Glutamine-dependent NAD(+) synthetase	Coenzyme transport and metabolism		16	653963	653250	phoU	Phosphate-specific transport system accessory protein PhoU	REV		thrC	Threonine synthase	Amino acid transport and metabolism
Block8	1303349	1301880	pncB2_1	Nicotinate phosphoribosyltransferase pncB2	Secondary metabolites biosynthesis, transport and catabolism			654872	653979	pstB	Phosphate import ATP-binding protein PstB	REV		trpA	Tryptophan synthase alpha chain	Amino acid transport and metabolism
Block9	2049461	2048097	accC	Biotin carboxylase	Lipid transport and metabolism			655744	654869	pstA	Phosphate transport system permease protein PstA	REV		trpB	Tryptophan synthase beta chain	Amino acid transport and metabolism
Block9	2050018	2049560	accB	Biotin carboxyl carrier protein of acetyl-CoA carboxylase	Lipid transport and metabolism		18	78389	75906	clpC	Negative regulator of genetic competence ClpC/MecB	REV		trpC	Indole-3-glycerol phosphate synthase	Amino acid transport and metabolism
Block10	2051332	2052880	16S ribosomal RNA		rRNA			79496	78402	Putative ATP:guanido phosphotransferase		REV		trpD	Anthranilate phosphoribosyltransferase 2	Amino acid transport and metabolism
Block10	2053030	2053105	tRNA-Ala(tgc)		tRNA			79986	79498	UvrB/uvrC motif		REV		trpE	Anthranilate synthase component 1	Amino acid transport and metabolism
Block10	2053147	2053223	tRNA-Ile(gat)		tRNA			80860	79991	ilvE	Branched-chain-amino-acid aminotransferase	REV		trpF	N-(5'-phosphoribosyl)anthranilate isomerase	Amino acid transport and metabolism
Block10	2053368	2056255	23S ribosomal RNA		rRNA		19	125914	127107	acoA_1	Acetoin:2,6-dichlorophenolindophenol oxidoreductase subunit alpha	FORWARD		ycdX	phosphatase YcdX	Amino acid transport and metabolism
Block11	2133014	2134099	cmpC	Bicarbonate transport ATP-binding protein CmpC	Carbohydrate transport and metabolism			128144	129364	pdhC_1	Dihydrolipoyllysine-residue acetyltransferase component of pyruvate dehydrogenase complex	FORWARD		ydiB	Quinate/shikimate dehydrogenase	Amino acid transport and metabolism
Block11	2134173	2135300	nasA	Nitrate transporter	Energy production and conversion		19.5	773248	772064	pdhC_2	Dihydrolipoyllysine-residue acetyltransferase component of pyruvate dehydrogenase complex	REV		acoA	Acetoin:2,6-dichlorophenolindophenol oxidoreductase subunit alpha	Carbohydrate transport and metabolism
Block11	2135449	2136303	focA	putative formate transporter 1	Cell wall/membrane biogenesis			774228	773263	bfmBAB	2-oxoisovalerate dehydrogenase subunit beta	REV		aguA	Agmatine deiminase	Carbohydrate transport and metabolism
Block11	2136386	2138212	sir	Sulfite reductase [ferredoxin]	Inorganic ion transport and metabolism			775250	774225	acoA_2	Acetoin:2,6-dichlorophenolindophenol oxidoreductase subunit alpha	REV		ccs1	Cytochrome c biogenesis protein Ccs1	Carbohydrate transport and metabolism
Block11	2138327	2140306	cysJ_1	Sulfite reductase [NADPH] flavoprotein alpha-component	Inorganic ion transport and metabolism		20	168373	167483	N-carbamoyl-D-amino acid hydrolase		REV		ccsA	Cytochrome c biogenesis protein CcsA	Carbohydrate transport and metabolism
Block11	2140347	2142002	dmsB	Anaerobic dimethyl sulfoxide reductase chain B	Energy production and conversion		20.5	587934	586813	aguA	Agmatine deiminase	REV		citZ	Citrate synthase 2	Carbohydrate transport and metabolism
Block11	2141999	2144278	narB	Nitrate reductase	Energy production and conversion		21	493566	494435	fabG	3-oxoacyl-[acyl-carrier-protein] reductase FabG	FORWARD		cmpB	Bicarbonate transport system permease protein CmpB	Carbohydrate transport and metabolism
Block12	2594847	2594140	livF_1	High-affinity branched-chain amino acid transport ATP-binding protein LivF	Amino acid transport and metabolism		21.5	769441	768473	Xylose isomerase-like TIM barrel		REV		cmpD	Bicarbonate transport ATP-binding protein CmpD	Carbohydrate transport and metabolism
Block12	2595725	2594934	lptB_1	Lipopolysaccharide export system ATP-binding protein LptB	Cell wall/membrane/envelope biogenesis		23	665841	666440	ruvA	Holliday junction ATP-dependent DNA helicase RuvA	FORWARD		eno	Enolase	Carbohydrate transport and metabolism
Block12	2596207	2595722	Bacterial membrane flanked domain protein		Cell wall/membrane/envelope biogenesis		23.5	698779	698018	dapB	4-hydroxy-tetrahydrodipicolinate reductase	REV		fbaB	Fructose-bisphosphate aldolase class 1	Carbohydrate transport and metabolism
Block12	2597160	2596204	leucine/isoleucine/valine transporter permease subunit		Amino acid transport and metabolism			699675	698776	dapA	4-hydroxy-tetrahydrodipicolinate synthase	REV		fdtB	dTDP-3-amino-3,6-dideoxy-alpha-D-galactopyranose transaminase	Carbohydrate transport and metabolism
Block12	2598319	2597309	livH_1	High-affinity branched-chain amino acid transport system permease protein LivH	Amino acid transport and metabolism		25	796015	797073	gap1	Glyceraldehyde-3-phosphate dehydrogenase 1	FORWARD		fucP	L-fucose-proton symporter	Carbohydrate transport and metabolism
Block13	2636916	2638862	dnaK	Chaperone protein DnaK	Posttranslational modification, protein turnover, chaperones			797063	798274	pgk/tpi	Bifunctional PGK/TIM	FORWARD		gap1	Glyceraldehyde-3-phosphate dehydrogenase 1	Carbohydrate transport and metabolism
Block13	2638959	2639255	groS1	10 kDa chaperonin 1	Posttranslational modification, protein turnover, chaperones		26	202849	204018	metK	S-adenosylmethionine synthase	FORWARD		gatA	Glutamyl-tRNA(Gln) amidotransferase subunit A	Carbohydrate transport and metabolism
Block13	2639316	2640950	groL1	60 kDa chaperonin 1	Posttranslational modification, protein turnover, chaperones			204032	205462	ahcY	Adenosylhomocysteinase	FORWARD		gatC	Glutamyl-tRNA(Gln) amidotransferase subunit C	Carbohydrate transport and metabolism
Block14	2650930	2651766	cysT_2	Sulfate transport system permease protein CysT	Inorganic ion transport and metabolism		27	129385	130764	lpd	Dihydrolipoyl dehydrogenase	FORWARD		gdhA	Glutamate dehydrogenase	Carbohydrate transport and metabolism
Block14	2651897	2652772	cysW	Sulfate transport system permease protein CysW	Inorganic ion transport and metabolism		25.5	396765	395689	sucB	Dihydrolipoyllysine-residue succinyltransferase component of 2-oxoglutarate dehydrogenase complex	REV		glgC	Glucose-1-phosphate adenylyltransferase	Carbohydrate transport and metabolism
Block14	2652830	2653885	cysA_2	Sulfate/thiosulfate import ATP-binding protein CysA	Inorganic ion transport and metabolism			399570	396787	sucA	2-oxoglutarate dehydrogenase E1 component	REV		glgE	Alpha-1,4-glucan:maltose-1-phosphate maltosyltransferase 1	Carbohydrate transport and metabolism
Block15	3045068	3045451	rplT	50S ribosomal protein L20	Translation, ribosomal structure and biogenesis		27.9	817019	817717	gph	Phosphoglycolate phosphatase	FORWARD		glk	Glucokinase	Carbohydrate transport and metabolism
Block15	3045690	3046733	pheS	Phenylalanine--tRNA ligase alpha subunit	Translation, ribosomal structure and biogenesis									glmM	Phosphoglucosamine mutase	Carbohydrate transport and metabolism
Block16	3280282	3281322	pstA	Phosphate transport system permease protein PstA	Inorganic ion transport and metabolism									gndA	6-phosphogluconate dehydrogenase, NADP(+)-dependent, decarboxylating	Carbohydrate transport and metabolism
Block16	3281327	3282205	pstB	Phosphate import ATP-binding protein PstB	Inorganic ion transport and metabolism									gpgS	Glucosyl-3-phosphoglycerate synthase	Carbohydrate transport and metabolism
Block16	3282320	3283000	phoU	note Phosphate-specific transport system accessory protein PhoU homolog	Inorganic ion transport and metabolism									gpmI	2,3-bisphosphoglycerate-independent phosphoglycerate mutase	Carbohydrate transport and metabolism
Block16	3282975	3283661	mtrA	DNA-binding response regulator MtrA	interactions with host....									hldD	ADP-L-glycero-D-manno-heptose-6-epimerase	Carbohydrate transport and metabolism
Block16	3283687	3284892	phoR_3	Alkaline phosphatase synthesis sensor protein PhoR	Inorganic ion transport and metabolism									hldE	Bifunctional protein HldE	Carbohydrate transport and metabolism
Block17	3405070	3403880	kbl_1	2-amino-3-ketobutyrate coenzyme A ligase	Coenzyme transport and metabolism									icaB	Poly-beta-1,6-N-acetyl-D-glucosamine N-deacetylase precursor	Carbohydrate transport and metabolism
Block17	3405202	3405831	hypothetical protein											malP	Maltodextrin phosphorylase	Carbohydrate transport and metabolism
Block17	3405828	3406571	hypothetical protein											nolT	Nodulation protein NolT precursor	Carbohydrate transport and metabolism
Block17	3407637	3406597	tdh_1	L-threonine 3-dehydrogenase	Amino acid transport and metabolism									pfkA1	6-phosphofructokinase 1	Carbohydrate transport and metabolism
Block18	3425717	3426583	ilvE	Branched-chain-amino-acid aminotransferase	Amino acid transport and metabolism									pgcA	Phosphoglucomutase	Carbohydrate transport and metabolism
Block18	3426825	3427337	UvrB/uvrC motif		Replication, recombination and repair									pgi	Glucose-6-phosphate isomerase	Carbohydrate transport and metabolism
Block18	3427342	3428433	Putative ATP:guanido phosphotransferase		Translation, ribosomal structure and biogenesis									pgk/tpi	Bifunctional PGK/TIM	Carbohydrate transport and metabolism
Block18	3428460	3430967	clpC_1	Negative regulator of genetic competence ClpC/MecB	Posttranslational modification, protein turnover, chaperones									pgl	6-phosphogluconolactonase	Carbohydrate transport and metabolism
Block19	3632540	3631185	pdhC	Dihydrolipoyllysine-residue acetyltransferase component of pyruvate dehydrogenase complex	Energy production and conversion									ptsI	Phosphoenolpyruvate-protein phosphotransferase	Carbohydrate transport and metabolism
Block19	3633565	3632588	bfmBAB	2-oxoisovalerate dehydrogenase subunit beta	Amino acid transport and metabolism									ptsN	Nitrogen regulatory protein	Carbohydrate transport and metabolism
Block19	3634712	3633615	acoA	Acetoin:2,6-dichlorophenolindophenol oxidoreductase subunit alpha	Amino acid transport and metabolism									rpe	Ribulose-phosphate 3-epimerase	Carbohydrate transport and metabolism
Block20	3653336	3654214	N-carbamoyl-D-amino acid hydrolase		Amino acid transport and metabolism									rpiB	Ribose-5-phosphate isomerase B	Carbohydrate transport and metabolism
Block20	3654360	3655364	aguA	Agmatine deiminase	Carbohydrate transport and metabolism									suhB	Inositol-1-monophosphatase	Carbohydrate transport and metabolism
Block21	3679412	3678639	fabG_3	3-oxoacyl-[acyl-carrier-protein] reductase FabG	Lipid transport and metabolism									tkt	Transketolase	Carbohydrate transport and metabolism
Block21	3680641	3679496	afr_2	1,5-anhydro-D-fructose reductase	Carbohydrate transport and metabolism									tpiA	Triosephosphate isomerase	Carbohydrate transport and metabolism
Block21	3681519	3680689	Xylose isomerase-like TIM barrel		Carbohydrate transport and metabolism									treS	Trehalose synthase/amylase TreS	Carbohydrate transport and metabolism
Block21	3682914	3681535	ugl	Unsaturated glucuronyl hydrolase	Carbohydrate transport and metabolism									treY	Maltooligosyl trehalose synthase	Carbohydrate transport and metabolism
Block22	3738385	3737177	kbl_2	2-amino-3-ketobutyrate coenzyme A ligase	Coenzyme transport and metabolism									treZ	Malto-oligosyltrehalose trehalohydrolase	Carbohydrate transport and metabolism
Block22	3739431	3738382	tdh_2	L-threonine 3-dehydrogenase	Amino acid transport and metabolism									zwf	Glucose-6-phosphate 1-dehydrogenase	Carbohydrate transport and metabolism
Bock23	4147715	4147113	ruvA	Holliday junction ATP-dependent DNA helicase RuvA	Replication, recombination and repair									ftsA	Cell division protein FtsA	Cell cycle control, cell division, chromosome partitioning
Bock23	4148479	4147745	dapB	4-hydroxy-tetrahydrodipicolinate reductase	Amino acid transport and metabolism									ftsL	Cell division protein FtsL	Cell cycle control, cell division, chromosome partitioning
Bock23	4149380	4148487	dapA	4-hydroxy-tetrahydrodipicolinate synthase	Amino acid transport and metabolism									ftsW	Lipid II flippase FtsW	Cell cycle control, cell division, chromosome partitioning
Block24	4729340	4730707	macA_3	Macrolide export protein MacA	Defense mechanisms									ftsZ	Cell division protein FtsZ	Cell cycle control, cell division, chromosome partitioning
Block24	4730822	4731583	macB_44	Macrolide export ATP-binding/permease protein MacB	Defense mechanisms									mrdB	Rod shape-determining protein RodA	Cell cycle control, cell division, chromosome partitioning
Block24	4731591	4732799	macB_45	Macrolide export ATP-binding/permease protein MacB	Defense mechanisms									mreB	Rod shape-determining protein MreB	Cell cycle control, cell division, chromosome partitioning
Block25	4969761	4968991	pgk/tpi_1	Bifunctional PGK/TIM	Carbohydrate transport and metabolism									tilS	tRNA(Ile)-lysidine synthase	Cell cycle control, cell division, chromosome partitioning
Block25	4971153	4969891	pgk/tpi_2	Bifunctional PGK/TIM	Carbohydrate transport and metabolism									ylxH	Flagellum site-determining protein YlxH	Cell motility
Block25	4972315	4971269	gap1	Glyceraldehyde-3-phosphate dehydrogenase 1	Carbohydrate transport and metabolism									alr	Alanine racemase	Cell wall/membrane biogenesis
Block26	5007061	5005637	ahcY	Adenosylhomocysteinase	Amino acid transport and metabolism									dacB	D-alanyl-D-alanine carboxypeptidase DacB precursor	Cell wall/membrane biogenesis
Block26	5008269	5007103	metK	S-adenosylmethionine synthase	Coenzyme transport and metabolism									dacF	D-alanyl-D-alanine carboxypeptidase DacF precursor	Cell wall/membrane biogenesis
Block27	5414552	5417314	sucA	2-oxoglutarate dehydrogenase E1 component	Energy production and conversion									ddlB	D-alanine--D-alanine ligase B	Cell wall/membrane biogenesis
Block27	5417421	5418752	sucB	Dihydrolipoyllysine-residue succinyltransferase component of 2-oxoglutarate dehydrogenase complex	Energy production and conversion									ftsQ	Cell division protein FtsQ	Cell wall/membrane biogenesis
Block27	5418826	5420271	Dihydrolipoyl dehydrogenase		Energy production and conversion									galE	UDP-glucose 4-epimerase	Cell wall/membrane biogenesis
Block27	5420504	5421328	EamA-like transporter family protein		Cell wall/membrane biogenesis									glmS	Glutamine--fructose-6-phosphate aminotransferase [isomerizing]	Cell wall/membrane biogenesis
Block27	5421912	5421490	hypothetical protein											glmU	Bifunctional protein GlmU	Cell wall/membrane biogenesis
Block27	5422020	5422724	gph_4	Phosphoglycolate phosphatase	Carbohydrate transport and metabolism									kdsA	2-dehydro-3-deoxyphosphooctonate aldolase	Cell wall/membrane biogenesis
														kdsB	3-deoxy-manno-octulosonate cytidylyltransferase	Cell wall/membrane biogenesis
														kdsD	Arabinose 5-phosphate isomerase KdsD	Cell wall/membrane biogenesis
														lepA	Elongation factor 4	Cell wall/membrane biogenesis
														lgt	Prolipoprotein diacylglyceryl transferase	Cell wall/membrane biogenesis
														lolD	Lipoprotein-releasing system ATP-binding protein LolD	Cell wall/membrane biogenesis
														lolE	Lipoprotein-releasing system transmembrane protein LolE	Cell wall/membrane biogenesis
														lpxA	Acyl-[acyl-carrier-protein]--UDP-N-acetylglucosamine O-acyltransferase	Cell wall/membrane biogenesis
														lpxB	Lipid-A-disaccharide synthase	Cell wall/membrane biogenesis
														lpxC	UDP-3-O-[3-hydroxymyristoyl] N-acetylglucosamine deacetylase	Cell wall/membrane biogenesis
														lpxD	UDP-3-O-acylglucosamine N-acyltransferase	Cell wall/membrane biogenesis
														lpxK	Tetraacyldisaccharide 4'-kinase	Cell wall/membrane biogenesis
														mraY	Phospho-N-acetylmuramoyl-pentapeptide-transferase	Cell wall/membrane biogenesis
														mreC	Cell shape-determining protein MreC precursor	Cell wall/membrane biogenesis
														msbA	Lipid A export ATP-binding/permease protein MsbA	Cell wall/membrane biogenesis
														murA	UDP-N-acetylglucosamine 1-carboxyvinyltransferase	Cell wall/membrane biogenesis
														murC	UDP-N-acetylmuramate--L-alanine ligase	Cell wall/membrane biogenesis
														murD	UDP-N-acetylmuramoylalanine--D-glutamate ligase	Cell wall/membrane biogenesis
														murE	UDP-N-acetylmuramoyl-L-alanyl-D-glutamate--2,6-diaminopimelate ligase	Cell wall/membrane biogenesis
														murF	UDP-N-acetylmuramoyl-tripeptide--D-alanyl-D-alanine ligase	Cell wall/membrane biogenesis
														murG	UDP-N-acetylglucosamine--N-acetylmuramyl-(pentapeptide) pyrophosphoryl-undecaprenol N-acetylglucosamine transferase	Cell wall/membrane biogenesis
														murI	Glutamate racemase	Cell wall/membrane biogenesis
														nlpD	Murein hydrolase activator NlpD precursor	Cell wall/membrane biogenesis
														pal	Outer membrane protein P6 precursor	Cell wall/membrane biogenesis
														prc	Tail-specific protease precursor	Cell wall/membrane biogenesis
														rfaC	Lipopolysaccharide heptosyltransferase 1	Cell wall/membrane biogenesis
														rfaF	ADP-heptose--LPS heptosyltransferase 2	Cell wall/membrane biogenesis
														rfaG	Lipopolysaccharide core biosynthesis protein RfaG	Cell wall/membrane biogenesis
														rfaQ	Lipopolysaccharide core heptosyltransferase RfaQ	Cell wall/membrane biogenesis
														tolB	Protein TolB	Cell wall/membrane biogenesis
														tolC	Outer membrane protein TolC precursor	Cell wall/membrane biogenesis
														yqjA	Inner membrane protein YqjA	Cell wall/membrane biogenesis
														bamA	Outer membrane protein assembly factor BamA precursor	Cell wall/membrane biosynthesis
														bamD	Outer membrane protein assembly factor BamD	Cell wall/membrane biosynthesis
														oprB	Porin B precursor	Cell wall/membrane biosynthesis
														lptB	Lipopolysaccharide export system ATP-binding protein LptB	Cell wall/membrane/envelope biogenesis
														lptD	LPS-assembly protein LptD	Cell wall/membrane/envelope biogenesis
														lptG	Lipopolysaccharide export system permease protein LptG	Cell wall/membrane/envelope biogenesis
														mscK	Mechanosensitive channel MscK precursor	Cell wall/membrane/envelope biogenesis
														rfbM	Mannose-1-phosphate guanylyltransferase RfbM	Cell wall/membrane/envelope biogenesis
														spiA	Type III secretion system outer membrane protein SpiA precursor	Cell wall/membrane/envelope biogenesis
														ugtP	Processive diacylglycerol beta-glucosyltransferase	Cell wall/membrane/envelope biogenesis
														birA	Bifunctional ligase/repressor BirA	Coenzyme transport and metabolism
														coaBC	Coenzyme A biosynthesis bifunctional protein CoaBC	Coenzyme transport and metabolism
														coaD	Phosphopantetheine adenylyltransferase	Coenzyme transport and metabolism
														coaE	Dephospho-CoA kinase	Coenzyme transport and metabolism
														coaX	Type III pantothenate kinase	Coenzyme transport and metabolism
														crtB	All-trans-phytoene synthase	Coenzyme transport and metabolism
														dfrA	Dihydrofolate reductase	Coenzyme transport and metabolism
														dxs	1-deoxy-D-xylulose-5-phosphate synthase	Coenzyme transport and metabolism
														folD	Bifunctional protein FolD protein	Coenzyme transport and metabolism
														folE2	GTP cyclohydrolase FolE2	Coenzyme transport and metabolism
														folK	2-amino-4-hydroxy-6-hydroxymethyldihydropteridine pyrophosphokinase	Coenzyme transport and metabolism
														folP	Dihydropteroate synthase	Coenzyme transport and metabolism
														hemA	Glutamyl-tRNA reductase	Coenzyme transport and metabolism
														hemB	Delta-aminolevulinic acid dehydratase	Coenzyme transport and metabolism
														hemC	Porphobilinogen deaminase	Coenzyme transport and metabolism
														hemL	Glutamate-1-semialdehyde 2,1-aminomutase	Coenzyme transport and metabolism
														hemN	Oxygen-independent coproporphyrinogen-III oxidase 1	Coenzyme transport and metabolism
														lipA	Lipoyl synthase	Coenzyme transport and metabolism
														lipB	Octanoyltransferase	Coenzyme transport and metabolism
														metK	S-adenosylmethionine synthase	Coenzyme transport and metabolism
														moeZ	putative adenylyltransferase/sulfurtransferase MoeZ	Coenzyme transport and metabolism
														mqnE	Aminodeoxyfutalosine synthase	Coenzyme transport and metabolism
														nadD	Nicotinate-nucleotide adenylyltransferase	Coenzyme transport and metabolism
														nadE	Glutamine-dependent NAD(+) synthetase	Coenzyme transport and metabolism
														pdxH	Pyridoxine/pyridoxamine 5'-phosphate oxidase	Coenzyme transport and metabolism
														ribBA	Riboflavin biosynthesis protein RibBA	Coenzyme transport and metabolism
														ribD	2,5-diamino-6-ribosylamino-4(3H)-pyrimidinone 5'-phosphate reductase	Coenzyme transport and metabolism
														ribE	Riboflavin synthase	Coenzyme transport and metabolism
														ribF	Riboflavin biosynthesis protein RibF	Coenzyme transport and metabolism
														ribH	6,7-dimethyl-8-ribityllumazine synthase	Coenzyme transport and metabolism
														sufB	FeS cluster assembly protein SufB	Coenzyme transport and metabolism
														sufD	FeS cluster assembly protein SufD	Coenzyme transport and metabolism
														thiD	Hydroxymethylpyrimidine/phosphomethylpyrimidine kinase	Coenzyme transport and metabolism
														thiG	Thiazole synthase	Coenzyme transport and metabolism
														thiL	Thiamine-monophosphate kinase	Coenzyme transport and metabolism
														ubiA	4-hydroxybenzoate octaprenyltransferase	Coenzyme transport and metabolism
														ubiD	3-octaprenyl-4-hydroxybenzoate carboxy-lyase	Coenzyme transport and metabolism
														ubiE	Ubiquinone/menaquinone biosynthesis C-methyltransferase UbiE	Coenzyme transport and metabolism
														ctc	General stress protein CTC	Defense mechanisms
														hspA	Spore protein SP21	Defense mechanisms
														lgrB	Linear gramicidin synthase subunit B	Defense mechanisms
														mdtB	Multidrug resistance protein MdtB	Defense mechanisms
														mdtC	Multidrug resistance protein MdtC	Defense mechanisms
														mshA	D-inositol 3-phosphate glycosyltransferase	Defense mechanisms
														psf-1	4'-phosphopantetheinyl transferase psf-1	Defense mechanisms
														tetA	Tetracycline resistance protein, class B	Defense mechanisms
														yhdN	General stress protein 69	Defense mechanisms
														yocK	General stress protein 16O	Defense mechanisms
														atpA	ATP synthase subunit alpha	Energy production and conversion
														atpB	ATP synthase subunit a	Energy production and conversion
														atpC	ATP synthase epsilon chain	Energy production and conversion
														atpD	ATP synthase subunit beta	Energy production and conversion
														atpE	ATP synthase subunit c	Energy production and conversion
														atpF	ATP synthase subunit b	Energy production and conversion
														atpFH	ATP synthase subunit b-delta	Energy production and conversion
														atpG	ATP synthase gamma chain	Energy production and conversion
														ctaC	Cytochrome c oxidase subunit 2 precursor	Energy production and conversion
														ctaD	Cytochrome c oxidase subunit 1	Energy production and conversion
														ctaE	Cytochrome c oxidase subunit 3	Energy production and conversion
														fgs	Folylpolyglutamate synthase	Energy production and conversion
														frdA	Fumarate reductase flavoprotein subunit	Energy production and conversion
														frdB	Fumarate reductase iron-sulfur subunit	Energy production and conversion
														fumC	Fumarate hydratase class II	Energy production and conversion
														gmuF	putative mannose-6-phosphate isomerase GmuF	Energy production and conversion
														icd	Isocitrate dehydrogenase [NADP]	Energy production and conversion
														lpd	Dihydrolipoyl dehydrogenase	Energy production and conversion
														mdh	Malate dehydrogenase	Energy production and conversion
														pckG	Phosphoenolpyruvate carboxykinase [GTP]	Energy production and conversion
														pdhB	Pyruvate dehydrogenase E1 component subunit beta	Energy production and conversion
														pdhC	Dihydrolipoyllysine-residue acetyltransferase component of pyruvate dehydrogenase complex	Energy production and conversion
														petB	Cytochrome b6	Energy production and conversion
														petC	Cytochrome b6-f complex iron-sulfur subunit	Energy production and conversion
														petJ	Cytochrome c6	Energy production and conversion
														ppdK	Pyruvate, phosphate dikinase	Energy production and conversion
														sucA	2-oxoglutarate dehydrogenase E1 component	Energy production and conversion
														sucB	Dihydrolipoyllysine-residue succinyltransferase component of 2-oxoglutarate dehydrogenase complex	Energy production and conversion
														sucC	Succinyl-CoA ligase [ADP-forming] subunit beta	Energy production and conversion
														sucD	Succinyl-CoA ligase [ADP-forming] subunit alpha	Energy production and conversion
														trxA	Thioredoxin-1	Energy production and conversion
														yccM	Putative electron transport protein YccM	Energy production and conversion
														1,4-alpha-glucan branching enzyme	PROKKA_00711	General function prediction only
														5-formyltetrahydrofolate cyclo-ligase family protein	PROKKA_00427	General function prediction only
														5'-nucleotidase	PROKKA_00313	General function prediction only
														Aminodeoxyfutalosine deaminase	PROKKA_00760	General function prediction only
														Aminopeptidase 2	PROKKA_00182	General function prediction only
														AsmA family protein	PROKKA_00192	General function prediction only
														Aspartate aminotransferase	PROKKA_00416	General function prediction only
														ATPase family associated with various cellular activities (AAA)	PROKKA_00240	General function prediction only
														Autotransporter beta-domain protein	PROKKA_00535	General function prediction only
														Beta-monoglucosyldiacylglycerol synthase	PROKKA_00824	General function prediction only
														bifunctional dihydroneopterin aldolase/dihydroneopterin triphosphate 2'-epimerase	PROKKA_00299	General function prediction only
														CAAX amino terminal protease self- immunity	PROKKA_00570	General function prediction only
														cbf2	Putative peptidyl-prolyl cis-trans isomerase Cbf2 precursor	General function prediction only
														CBS domain protein	PROKKA_00249	General function prediction only
														Cobalt-dependent inorganic pyrophosphatase	PROKKA_00090	General function prediction only
														colicin uptake protein TolQ	PROKKA_00520	General function prediction only
														D-beta-D-heptose 1-phosphate adenylyltransferase	PROKKA_00465	General function prediction only
														Deoxyhypusine synthase-like protein	PROKKA_00377	General function prediction only
														DNA polymerase III subunit delta	PROKKA_00613	General function prediction only
														Endonuclease/Exonuclease/phosphatase family protein	PROKKA_00861	General function prediction only
														Farnesyl diphosphate synthase	PROKKA_00115	General function prediction only
														FeoA domain protein	PROKKA_00124	General function prediction only
														flagellar biosynthesis protein FliQ	PROKKA_00733	General function prediction only
														glpG	Rhomboid protease GlpG	General function prediction only
														Glutaredoxin	PROKKA_00690	General function prediction only
														gph	Phosphoglycolate phosphatase	General function prediction only
														Gram-negative bacterial tonB protein	PROKKA_00866	General function prediction only
														hflX	GTPase HflX	General function prediction only
														HIT-like protein	PROKKA_00451	General function prediction only
														HNH endonuclease	PROKKA_00859	General function prediction only
														HrpJ-like domain protein	PROKKA_00292	General function prediction only
														leucine/isoleucine/valine transporter permease subunit	PROKKA_00579	General function prediction only
														lipopolysaccharide core biosynthesis protein	PROKKA_00551	General function prediction only
														lrtA	Light-repressed protein A	General function prediction only
														LysM domain protein	PROKKA_00780	General function prediction only
														LysM domain/BON superfamily protein	PROKKA_00715	General function prediction only
														mce related protein	PROKKA_00574	General function prediction only
														Membrane protein of unknown function	PROKKA_00643	General function prediction only
														murJ	putative peptidoglycan biosynthesis protein MurJ	General function prediction only
														N-acetylmuramoyl-L-alanine amidase	PROKKA_00422	General function prediction only
														N-carbamoyl-D-amino acid hydrolase	PROKKA_00153	General function prediction only
														NAD dependent epimerase/dehydratase family protein	PROKKA_00083	General function prediction only
														NADH dehydrogenase-like protein	PROKKA_00526	General function prediction only
														nifU	NifU-like protein	General function prediction only
														obg	GTPase Obg	General function prediction only
														Outer membrane protein (OmpH-like)	PROKKA_00251	General function prediction only
														PD-(D/E)XK nuclease superfamily protein	PROKKA_00002	General function prediction only
														Pentapeptide repeats (8 copies)	PROKKA_00053	General function prediction only
														Peptidase M16 inactive domain protein	PROKKA_00437	General function prediction only
														phnP	Phosphoribosyl 1,2-cyclic phosphodiesterase	General function prediction only
														phosphoglycolate phosphatase	PROKKA_00607	General function prediction only
														Polymer-forming cytoskeletal	PROKKA_00309	General function prediction only
														Polysaccharide deacetylase	PROKKA_00390	General function prediction only
														ppnK	putative inorganic polyphosphate/ATP-NAD kinase	General function prediction only
														prephenate dehydrogenase	PROKKA_00403	General function prediction only
														preprotein translocase subunit SecG	PROKKA_00335	General function prediction only
														preprotein translocase subunit YajC	PROKKA_00081	General function prediction only
														PurA ssDNA and RNA-binding protein	PROKKA_00473	General function prediction only
														putative ABC transporter ATP-binding protein	PROKKA_00575	General function prediction only
														Putative ATP:guanido phosphotransferase	PROKKA_00070	General function prediction only
														putative heme peroxidase	PROKKA_00296	General function prediction only
														putative metallo-hydrolase	PROKKA_00429	General function prediction only
														Putative NAD(P)H nitroreductase	PROKKA_00767	General function prediction only
														Putative neutral zinc metallopeptidase	PROKKA_00286	General function prediction only
														putative oxidoreductase/MSMEI_1564	PROKKA_00517	General function prediction only
														putative periplasmic iron-binding protein precursor	PROKKA_00384	General function prediction only
														putative permease YjgP/YjgQ family protein	PROKKA_00536	General function prediction only
														Putative peroxiredoxinc/MT2298	PROKKA_00795	General function prediction only
														Putative phosphoribosyl transferasec/MT0597	PROKKA_00223	General function prediction only
														Putative pterin-4-alpha-carbinolamine dehydratase	PROKKA_00798	General function prediction only
														Putative reductase/y4119/YP_4011	PROKKA_00697	General function prediction only
														putative transcriptional regulatory protein	PROKKA_00695	General function prediction only
														Putative zinc metalloprotease	PROKKA_00369	General function prediction only
														Putative zinc ribbon domain protein	PROKKA_00466	General function prediction only
														pyk	Pyruvate kinase	General function prediction only
														Ribonuclease	PROKKA_00848	General function prediction only
														rmuC	DNA recombination protein RmuC	General function prediction only
														RNA recognition motif. (a.k.a. RRM, RBD, or RNP domain)	PROKKA_00226	General function prediction only
														Rubrerythrin	PROKKA_00060	General function prediction only
														SecE/Sec61-gamma subunits of protein translocation complex	PROKKA_00744	General function prediction only
														Septum formation initiator	PROKKA_00022	General function prediction only
														SigmaW regulon antibacterial	PROKKA_00685	General function prediction only
														spoVD	Stage V sporulation protein D	General function prediction only
														Squalene/phytoene synthase	PROKKA_00445	General function prediction only
														tlyA	Hemolysin A	General function prediction only
														tmRNA ssrA	transfer-messenger RNA, SsrA	General function prediction only
														TyeA	PROKKA_00293	General function prediction only
														type III secretion system protein SpaO	PROKKA_00735	General function prediction only
														UDP-glucose 4-epimerase	PROKKA_00127	General function prediction only
														ulaG	putative L-ascorbate-6-phosphate lactonase UlaG	General function prediction only
														Universal stress protein family protein	PROKKA_00191	General function prediction only
														Uracil DNA glycosylase superfamily protein	PROKKA_00018	General function prediction only
														UvrB/uvrC motif	PROKKA_00071	General function prediction only
														von Willebrand factor type A domain protein	PROKKA_00243	General function prediction only
														Xylose isomerase-like TIM barrel	PROKKA_00722	General function prediction only
														yajL	Chaperone protein YajL	General function prediction only
														ybgI	Putative GTP cyclohydrolase 1 type 2	General function prediction only
														yceM	Putative oxidoreductase YceM	General function prediction only
														ycgJ	putative methyltransferase YcgJ	General function prediction only
														Yip1 domain protein	PROKKA_00411	General function prediction only
														ylmA	putative ABC transporter ATP-binding protein YlmA	General function prediction only
														ypmQ	note SCO1 protein homolog precursor	General function prediction only
														yscN	putative ATP synthase YscN	General function prediction only
														yurY	Vegetative protein 296	General function prediction only
														alx	Inner membrane protein alx	Inorganic ion transport and metabolism
														corC	Magnesium and cobalt efflux protein CorC	Inorganic ion transport and metabolism
														cutA	Divalent-cation tolerance protein CutA	Inorganic ion transport and metabolism
														cysJ	Sulfite reductase [NADPH] flavoprotein alpha-component	Inorganic ion transport and metabolism
														cysO	Sulfur carrier protein CysO	Inorganic ion transport and metabolism
														erpA	Iron-sulfur cluster insertion protein ErpA	Inorganic ion transport and metabolism
														feoB	Ferrous iron transport protein B	Inorganic ion transport and metabolism
														fur	Ferric uptake regulation protein	Inorganic ion transport and metabolism
														mgtA	Magnesium-transporting ATPase, P-type 1	Inorganic ion transport and metabolism
														mntH	Divalent metal cation transporter MntH	Inorganic ion transport and metabolism
														nnr	Bifunctional NAD(P)H-hydrate repair enzyme Nnr	Inorganic ion transport and metabolism
														phoU	Phosphate-specific transport system accessory protein PhoU	Inorganic ion transport and metabolism
														pstA	Phosphate transport system permease protein PstA	Inorganic ion transport and metabolism
														pstB	Phosphate import ATP-binding protein PstB	Inorganic ion transport and metabolism
														pstC	Phosphate transport system permease protein PstC	Inorganic ion transport and metabolism
														pstS	Phosphate-binding protein PstS precursor	Inorganic ion transport and metabolism
														sodA	Superoxide dismutase [Mn]	Inorganic ion transport and metabolism
														ssuA	Putative aliphatic sulfonates-binding protein precursor	Inorganic ion transport and metabolism
														znuB	High-affinity zinc uptake system membrane protein ZnuB	Inorganic ion transport and metabolism
														exbB	Biopolymer transport protein ExbB	Intracellular trafficking and secretion
														exbD	Biopolymer transport protein ExbD	Intracellular trafficking and secretion
														fliP	Flagellar biosynthetic protein FliP precursor	Intracellular trafficking and secretion
														fliR	Flagellar biosynthetic protein FliR	Intracellular trafficking and secretion
														lspA	Lipoprotein signal peptidase	Intracellular trafficking and secretion
														secA	Protein translocase subunit SecA	Intracellular trafficking and secretion
														secD	Protein translocase subunit SecD	Intracellular trafficking and secretion
														secY	Protein translocase subunit SecY	Intracellular trafficking and secretion
														ssaV	Secretion system apparatus protein SsaV	Intracellular trafficking and secretion
														tatA	Sec-independent protein translocase protein TatA	Intracellular trafficking and secretion
														tatC	Sec-independent protein translocase protein TatC	Intracellular trafficking and secretion
														yscL	Yop proteins translocation protein L	Intracellular trafficking and secretion
														yscU	Yop proteins translocation protein U	Intracellular trafficking and secretion
														yhaO	Inner membrane transport protein YhaO	Intracellular trafficking, secretion, and vesicular transport
														yidC	Membrane protein insertase YidC	Intracellular trafficking, secretion, and vesicular transport
														accA	Acetyl-coenzyme A carboxylase carboxyl transferase subunit alpha	Lipid transport and metabolism
														accB	Biotin carboxyl carrier protein of acetyl-CoA carboxylase	Lipid transport and metabolism
														accC	Biotin carboxylase	Lipid transport and metabolism
														accD	Acetyl-coenzyme A carboxylase carboxyl transferase subunit beta	Lipid transport and metabolism
														acpP	Acyl carrier protein	Lipid transport and metabolism
														bcrC	Undecaprenyl-diphosphatase BcrC	Lipid transport and metabolism
														cdsA	Phosphatidate cytidylyltransferase	Lipid transport and metabolism
														dxr	1-deoxy-D-xylulose 5-phosphate reductoisomerase	Lipid transport and metabolism
														fabF	3-oxoacyl-[acyl-carrier-protein] synthase 2	Lipid transport and metabolism
														fabH	3-oxoacyl-[acyl-carrier-protein] synthase 3	Lipid transport and metabolism
														gpsA	Glycerol-3-phosphate dehydrogenase [NAD(P)+]	Lipid transport and metabolism
														ispD	2-C-methyl-D-erythritol 4-phosphate cytidylyltransferase	Lipid transport and metabolism
														ispE	4-diphosphocytidyl-2-C-methyl-D-erythritol kinase	Lipid transport and metabolism
														ispF	2-C-methyl-D-erythritol 2,4-cyclodiphosphate synthase	Lipid transport and metabolism
														ispG	4-hydroxy-3-methylbut-2-en-1-yl diphosphate synthase	Lipid transport and metabolism
														ispH	4-hydroxy-3-methylbut-2-enyl diphosphate reductase	Lipid transport and metabolism
														pgsA	CDP-diacylglycerol--glycerol-3-phosphate 3-phosphatidyltransferase	Lipid transport and metabolism
														pgsA2	Putative CDP-diacylglycerol--glycerol-3-phosphate 3-phosphatidyl-transferase 2	Lipid transport and metabolism
														pksC	Polyketide biosynthesis malonyl CoA-acyl carrier protein transacylase PksC	Lipid transport and metabolism
														plsC	1-acyl-sn-glycerol-3-phosphate acyltransferase	Lipid transport and metabolism
														plsX	Phosphate acyltransferase	Lipid transport and metabolism
														plsY	Glycerol-3-phosphate acyltransferase	Lipid transport and metabolism
														uppS	Ditrans,polycis-undecaprenyl-diphosphate synthase ((2E,6E)-farnesyl-diphosphate specific)	Lipid transport and metabolism
														waaA	3-deoxy-D-manno-octulosonic acid transferase	Lipid transport and metabolism
														adk	Adenylate kinase	Nucleotide transport and metabolism
														apt	Adenine phosphoribosyltransferase	Nucleotide transport and metabolism
														cmk	Cytidylate kinase	Nucleotide transport and metabolism
														dcd	Deoxycytidine triphosphate deaminase	Nucleotide transport and metabolism
														gmk	Guanylate kinase	Nucleotide transport and metabolism
														guaA	GMP synthase [glutamine-hydrolyzing]	Nucleotide transport and metabolism
														ndk	Nucleoside diphosphate kinase	Nucleotide transport and metabolism
														nrdB	Ribonucleoside-diphosphate reductase subunit beta	Nucleotide transport and metabolism
														nrdE	Ribonucleoside-diphosphate reductase subunit alpha 2	Nucleotide transport and metabolism
														nrdR	Transcriptional repressor NrdR	Nucleotide transport and metabolism
														nrnA	Bifunctional oligoribonuclease and PAP phosphatase NrnA	Nucleotide transport and metabolism
														prs	Ribose-phosphate pyrophosphokinase	Nucleotide transport and metabolism
														purA	Adenylosuccinate synthetase	Nucleotide transport and metabolism
														purB	Adenylosuccinate lyase	Nucleotide transport and metabolism
														purH	Bifunctional purine biosynthesis protein PurH	Nucleotide transport and metabolism
														pyrB	Aspartate carbamoyltransferase	Nucleotide transport and metabolism
														pyrC	Dihydroorotase	Nucleotide transport and metabolism
														pyrD	Dihydroorotate dehydrogenase (quinone)	Nucleotide transport and metabolism
														pyrE	Orotate phosphoribosyltransferase	Nucleotide transport and metabolism
														pyrF	Orotidine 5'-phosphate decarboxylase	Nucleotide transport and metabolism
														pyrG	CTP synthase	Nucleotide transport and metabolism
														pyrH	Uridylate kinase	Nucleotide transport and metabolism
														tadA	tRNA-specific adenosine deaminase	Nucleotide transport and metabolism
														thyA	Thymidylate synthase 2	Nucleotide transport and metabolism
														tmk	Thymidylate kinase	Nucleotide transport and metabolism
														tuaD	UDP-glucose 6-dehydrogenase TuaD	Nucleotide transport and metabolism
														yjjG	Pyrimidine 5'-nucleotidase YjjG	Nucleotide transport and metabolism
														clpB	Chaperone protein ClpB 1	Posttranslational modification, protein turnover, chaperones
														clpC	Negative regulator of genetic competence ClpC/MecB	Posttranslational modification, protein turnover, chaperones
														clpP	ATP-dependent Clp protease proteolytic subunit	Posttranslational modification, protein turnover, chaperones
														clpX	ATP-dependent Clp protease ATP-binding subunit ClpX	Posttranslational modification, protein turnover, chaperones
														ctaA	Heme A synthase	Posttranslational modification, protein turnover, chaperones
														ctaB	Protoheme IX farnesyltransferase	Posttranslational modification, protein turnover, chaperones
														dnaJ	Chaperone protein DnaJ	Posttranslational modification, protein turnover, chaperones
														dnaK	Chaperone protein DnaK	Posttranslational modification, protein turnover, chaperones
														dsbD	Thiol:disulfide interchange protein DsbD precursor	Posttranslational modification, protein turnover, chaperones
														dsbH	Disulfide bond reductase DsbH precursor	Posttranslational modification, protein turnover, chaperones
														ftsH	ATP-dependent zinc metalloprotease FtsH	Posttranslational modification, protein turnover, chaperones
														groL	60 kDa chaperonin	Posttranslational modification, protein turnover, chaperones
														groS	10 kDa chaperonin 1	Posttranslational modification, protein turnover, chaperones
														grpE	Protein GrpE	Posttranslational modification, protein turnover, chaperones
														hhoB	Putative serine protease HhoB precursor	Posttranslational modification, protein turnover, chaperones
														hup	DNA-binding protein HU	Posttranslational modification, protein turnover, chaperones
														resA	Thiol-disulfide oxidoreductase ResA	Posttranslational modification, protein turnover, chaperones
														smpB	SsrA-binding protein	Posttranslational modification, protein turnover, chaperones
														sppA	Putative signal peptide peptidase SppA	Posttranslational modification, protein turnover, chaperones
														surA	Chaperone SurA	Posttranslational modification, protein turnover, chaperones
														trxB	Thioredoxin reductase	Posttranslational modification, protein turnover, chaperones
														disA	DNA integrity scanning protein DisA	Replication, recombination and repair
														dnaC	Replicative DNA helicase	Replication, recombination and repair
														dnaE	DNA polymerase III subunit alpha	Replication, recombination and repair
														dnaG	DNA primase	Replication, recombination and repair
														dnaN	DNA polymerase III subunit beta	Replication, recombination and repair
														dnaX	DNA polymerase III subunit tau	Replication, recombination and repair
														exoA	Exodeoxyribonuclease	Replication, recombination and repair
														gyrA	DNA gyrase subunit A	Replication, recombination and repair
														gyrB	DNA gyrase subunit B	Replication, recombination and repair
														ligA	DNA ligase	Replication, recombination and repair
														ogt	Methylated-DNA--protein-cysteine methyltransferase, constitutive	Replication, recombination and repair
														pcrA	ATP-dependent DNA helicase PcrA	Replication, recombination and repair
														pdg	Ultraviolet N-glycosylase/AP lyase	Replication, recombination and repair
														polA	DNA polymerase I	Replication, recombination and repair
														polX	DNA polymerase/3'-5' exonuclease PolX	Replication, recombination and repair
														priA	Primosomal protein N'	Replication, recombination and repair
														rdgB	dITP/XTP pyrophosphatase	Replication, recombination and repair
														recA	Protein RecA	Replication, recombination and repair
														recJ	Single-stranded-DNA-specific exonuclease RecJ	Replication, recombination and repair
														recR	Recombination protein RecR	Replication, recombination and repair
														rnhC	Ribonuclease HIII	Replication, recombination and repair
														rnjA	Ribonuclease J 1	Replication, recombination and repair
														ruvA	Holliday junction ATP-dependent DNA helicase RuvA	Replication, recombination and repair
														ruvB	Holliday junction ATP-dependent DNA helicase RuvB	Replication, recombination and repair
														ruvC	Crossover junction endodeoxyribonuclease RuvC	Replication, recombination and repair
														ssb	Single-stranded DNA-binding protein	Replication, recombination and repair
														topB	DNA topoisomerase 3	Replication, recombination and repair
														ycfH	putative deoxyribonuclease YcfH	Replication, recombination and repair
														rrfA	5S ribosomal RNA	rRNA
														rrlA	23S ribosomal RNA	rRNA
														rrsA	16S ribosomal RNA	rRNA
														bsdB	Phenolic acid decarboxylase subunit B	Secondary metabolites biosynthesis, transport and catabolism
														crh	HPr-like protein Crh	Secondary metabolites biosynthesis, transport and catabolism
														fabG	3-oxoacyl-[acyl-carrier-protein] reductase FabG	Secondary metabolites biosynthesis, transport and catabolism
														mdtA	Multidrug resistance protein MdtA precursor	Secondary metabolites biosynthesis, transport and catabolism
														nasF	Uroporphyrinogen-III C-methyltransferase	Secondary metabolites biosynthesis, transport and catabolism
														pncB2	Nicotinate phosphoribosyltransferase pncB2	Secondary metabolites biosynthesis, transport and catabolism
														pncC	Nicotinamide-nucleotide amidohydrolase PncC	Secondary metabolites biosynthesis, transport and catabolism
														gatB	Aspartyl/glutamyl-tRNA(Asn/Gln) amidotransferase subunit B	Signal transduction mechanisms
														hprK	HPr kinase/phosphorylase	Signal transduction mechanisms
														sipT	Signal peptidase I T	Signal transduction mechanisms
														typA	note GTP-binding protein TypA/BipA homolog	Signal transduction mechanisms
														ybeZ	PhoH-like protein	Signal transduction mechanisms
														zraR	Transcriptional regulatory protein ZraR	Signal transduction mechanisms
														zraS	Sensor protein ZraS	Signal transduction mechanisms
														citB	Aconitate hydratase	Transcription
														greA	Transcriptionelongation factor GreA	Transcription
														hepT	Heptaprenyl diphosphate synthase component 2	Transcription
														nusA	note Transcriptiontermination/antitermination protein NusA	Transcription
														nusB	note N utilization substance protein B homolog	Transcription
														nusG	note Transcriptiontermination/antitermination protein NusG	Transcription
														rapA	RNA polymerase-associated protein RapA	Transcription
														rho	note Transcriptiontermination factor Rho	Transcription
														rnc	Ribonuclease 3	Transcription
														rpoA	DNA-directed RNA polymerase subunit alpha	Transcription
														rpoB	DNA-directed RNA polymerase subunit beta	Transcription
														rpoC	DNA-directed RNA polymerase subunit beta'	Transcription
														rpoD	RNA polymerase sigma factor RpoD	Transcription
														rpoN	RNA polymerase sigma-54 factor	Transcription
														rpoZ	DNA-directed RNA polymerase subunit omega	Transcription
														alaS	Alanine--tRNA ligase	Translation, ribosomal structure and biogenesis
														argS	Arginine--tRNA ligase	Translation, ribosomal structure and biogenesis
														aspS	Aspartate--tRNA ligase	Translation, ribosomal structure and biogenesis
														cca	CCA-adding enzyme	Translation, ribosomal structure and biogenesis
														cysS	Cysteine--tRNA ligase	Translation, ribosomal structure and biogenesis
														def	Peptide deformylase	Translation, ribosomal structure and biogenesis
														der	GTPase Der	Translation, ribosomal structure and biogenesis
														efp	Elongation factor P	Translation, ribosomal structure and biogenesis
														fmt	Methionyl-tRNA formyltransferase	Translation, ribosomal structure and biogenesis
														frr	Ribosome-recycling factor	Translation, ribosomal structure and biogenesis
														fusA	Elongation factor G	Translation, ribosomal structure and biogenesis
														gltX1	Glutamate--tRNA ligase 1	Translation, ribosomal structure and biogenesis
														glyQS	Glycine--tRNA ligase	Translation, ribosomal structure and biogenesis
														hisS	Histidine--tRNA ligase	Translation, ribosomal structure and biogenesis
														ileS	Isoleucine--tRNA ligase	Translation, ribosomal structure and biogenesis
														infA	Translation initiation factor IF-1	Translation, ribosomal structure and biogenesis
														infB	Translation initiation factor IF-2	Translation, ribosomal structure and biogenesis
														infC	Translation initiation factor IF-3	Translation, ribosomal structure and biogenesis
														leuS	Leucine--tRNA ligase	Translation, ribosomal structure and biogenesis
														lysS	Lysine--tRNA ligase	Translation, ribosomal structure and biogenesis
														map	Methionine aminopeptidase 1	Translation, ribosomal structure and biogenesis
														metG	Methionine--tRNA ligase	Translation, ribosomal structure and biogenesis
														miaA	tRNA dimethylallyltransferase	Translation, ribosomal structure and biogenesis
														miaB	(Dimethylallyl)adenosine tRNA methylthiotransferase MiaB	Translation, ribosomal structure and biogenesis
														mlaE	putative phospholipid ABC transporter permease protein MlaE	Translation, ribosomal structure and biogenesis
														mnmA	tRNA-specific 2-thiouridylase MnmA	Translation, ribosomal structure and biogenesis
														mnmE	tRNA modification GTPase MnmE	Translation, ribosomal structure and biogenesis
														mnmG	tRNA uridine 5-carboxymethylaminomethyl modification enzyme MnmG	Translation, ribosomal structure and biogenesis
														pheS	Phenylalanine--tRNA ligase alpha subunit	Translation, ribosomal structure and biogenesis
														pheT	Phenylalanine--tRNA ligase beta subunit	Translation, ribosomal structure and biogenesis
														pnp	Polyribonucleotide nucleotidyltransferase	Translation, ribosomal structure and biogenesis
														prfA	Peptide chain release factor 1	Translation, ribosomal structure and biogenesis
														prfB	Peptide chain release factor 2	Translation, ribosomal structure and biogenesis
														prmC	Release factor glutamine methyltransferase	Translation, ribosomal structure and biogenesis
														proS	Proline--tRNA ligase	Translation, ribosomal structure and biogenesis
														pth	Peptidyl-tRNA hydrolase	Translation, ribosomal structure and biogenesis
														rbfA	Ribosome-binding factor A	Translation, ribosomal structure and biogenesis
														rluD	Ribosomal large subunit pseudouridine synthase D	Translation, ribosomal structure and biogenesis
														rnd	Ribonuclease D	Translation, ribosomal structure and biogenesis
														rng	Ribonuclease G	Translation, ribosomal structure and biogenesis
														rnpA	Ribonuclease P protein component	Translation, ribosomal structure and biogenesis
														rph	Ribonuclease PH	Translation, ribosomal structure and biogenesis
														rplA	50S ribosomal protein L1	Translation, ribosomal structure and biogenesis
														rplB	50S ribosomal protein L2	Translation, ribosomal structure and biogenesis
														rplC	50S ribosomal protein L3	Translation, ribosomal structure and biogenesis
														rplD	50S ribosomal protein L4	Translation, ribosomal structure and biogenesis
														rplE	50S ribosomal protein L5	Translation, ribosomal structure and biogenesis
														rplF	50S ribosomal protein L6	Translation, ribosomal structure and biogenesis
														rplI	50S ribosomal protein L9	Translation, ribosomal structure and biogenesis
														rplJ	50S ribosomal protein L10	Translation, ribosomal structure and biogenesis
														rplK	50S ribosomal protein L11	Translation, ribosomal structure and biogenesis
														rplL	50S ribosomal protein L7/L12	Translation, ribosomal structure and biogenesis
														rplM	50S ribosomal protein L13	Translation, ribosomal structure and biogenesis
														rplN	50S ribosomal protein L14	Translation, ribosomal structure and biogenesis
														rplO	50S ribosomal protein L15	Translation, ribosomal structure and biogenesis
														rplP	50S ribosomal protein L16	Translation, ribosomal structure and biogenesis
														rplQ	50S ribosomal protein L17	Translation, ribosomal structure and biogenesis
														rplR	50S ribosomal protein L18	Translation, ribosomal structure and biogenesis
														rplS	50S ribosomal protein L19	Translation, ribosomal structure and biogenesis
														rplT	50S ribosomal protein L20	Translation, ribosomal structure and biogenesis
														rplU	50S ribosomal protein L21	Translation, ribosomal structure and biogenesis
														rplV	50S ribosomal protein L22	Translation, ribosomal structure and biogenesis
														rplW	50S ribosomal protein L23	Translation, ribosomal structure and biogenesis
														rplX	50S ribosomal protein L24	Translation, ribosomal structure and biogenesis
														rpmA	50S ribosomal protein L27	Translation, ribosomal structure and biogenesis
														rpmB	50S ribosomal protein L28	Translation, ribosomal structure and biogenesis
														rpmC	50S ribosomal protein L29	Translation, ribosomal structure and biogenesis
														rpmE	50S ribosomal protein L31	Translation, ribosomal structure and biogenesis
														rpmH	50S ribosomal protein L34	Translation, ribosomal structure and biogenesis
														rpmI	50S ribosomal protein L35	Translation, ribosomal structure and biogenesis
														rppH	RNA pyrophosphohydrolase	Translation, ribosomal structure and biogenesis
														rpsA	30S ribosomal protein S1	Translation, ribosomal structure and biogenesis
														rpsB	30S ribosomal protein S2	Translation, ribosomal structure and biogenesis
														rpsC	30S ribosomal protein S3	Translation, ribosomal structure and biogenesis
														rpsD	30S ribosomal protein S4	Translation, ribosomal structure and biogenesis
														rpsE	30S ribosomal protein S5	Translation, ribosomal structure and biogenesis
														rpsF	30S ribosomal protein S6	Translation, ribosomal structure and biogenesis
														rpsG	30S ribosomal protein S7	Translation, ribosomal structure and biogenesis
														rpsH	30S ribosomal protein S8	Translation, ribosomal structure and biogenesis
														rpsI	30S ribosomal protein S9	Translation, ribosomal structure and biogenesis
														rpsJ	30S ribosomal protein S10	Translation, ribosomal structure and biogenesis
														rpsK	30S ribosomal protein S11	Translation, ribosomal structure and biogenesis
														rpsL	30S ribosomal protein S12	Translation, ribosomal structure and biogenesis
														rpsM	30S ribosomal protein S13	Translation, ribosomal structure and biogenesis
														rpsN	Alternate 30S ribosomal protein S14	Translation, ribosomal structure and biogenesis
														rpsO	30S ribosomal protein S15	Translation, ribosomal structure and biogenesis
														rpsP	30S ribosomal protein S16	Translation, ribosomal structure and biogenesis
														rpsQ	30S ribosomal protein S17	Translation, ribosomal structure and biogenesis
														rpsR	30S ribosomal protein S18	Translation, ribosomal structure and biogenesis
														rpsS	30S ribosomal protein S19	Translation, ribosomal structure and biogenesis
														rpsT	30S ribosomal protein S20	Translation, ribosomal structure and biogenesis
														rsfS	Ribosomal silencing factor RsfS	Translation, ribosomal structure and biogenesis
														rsmA	Ribosomal RNA small subunit methyltransferase A	Translation, ribosomal structure and biogenesis
														rsmD	Ribosomal RNA small subunit methyltransferase D	Translation, ribosomal structure and biogenesis
														rsmE	Ribosomal RNA small subunit methyltransferase E	Translation, ribosomal structure and biogenesis
														rsmH	Ribosomal RNA small subunit methyltransferase H	Translation, ribosomal structure and biogenesis
														rsmI	Ribosomal RNA small subunit methyltransferase I	Translation, ribosomal structure and biogenesis
														serS	Serine--tRNA ligase	Translation, ribosomal structure and biogenesis
														spoIIIE	DNA translocase SpoIIIE	Translation, ribosomal structure and biogenesis
														thrS	Threonine--tRNA ligase	Translation, ribosomal structure and biogenesis
														trmD	tRNA (guanine-N(1)-)-methyltransferase	Translation, ribosomal structure and biogenesis
														trpS	Tryptophan--tRNA ligase	Translation, ribosomal structure and biogenesis
														truA	tRNA pseudouridine synthase A	Translation, ribosomal structure and biogenesis
														truB	tRNA pseudouridine synthase B	Translation, ribosomal structure and biogenesis
														tsaB	tRNA threonylcarbamoyladenosine biosynthesis protein TsaB	Translation, ribosomal structure and biogenesis
														tsaD	tRNA N6-adenosine threonylcarbamoyltransferase	Translation, ribosomal structure and biogenesis
														tsaE	tRNA threonylcarbamoyladenosine biosynthesis protein TsaE	Translation, ribosomal structure and biogenesis
														tsf	Elongation factor Ts	Translation, ribosomal structure and biogenesis
														tufA	Elongation factor Tu	Translation, ribosomal structure and biogenesis
														tyrS	Tyrosine--tRNA ligase	Translation, ribosomal structure and biogenesis
														valS	Valine--tRNA ligase	Translation, ribosomal structure and biogenesis
														ybeY	Endoribonuclease YbeY	Translation, ribosomal structure and biogenesis
														ychF	Ribosome-binding ATPase YchF	Translation, ribosomal structure and biogenesis
														yfhQ	putative A/G-specific adenine glycosylase YfhQ	Translation, ribosomal structure and biogenesis
														ywlC	Threonylcarbamoyl-AMP synthase	Translation, ribosomal structure and biogenesis
														tRNA-Ala(cgc)	tRNA-Ala(cgc)	tRNA
														tRNA-Ala(ggc)	tRNA-Ala(ggc)	tRNA
														tRNA-Ala(tgc)	tRNA-Ala(tgc)	tRNA
														tRNA-Arg(acg)	tRNA-Arg(acg)	tRNA
														tRNA-Arg(ccg)	tRNA-Arg(ccg)	tRNA
														tRNA-Arg(cct)	tRNA-Arg(cct)	tRNA
														tRNA-Arg(tct)	tRNA-Arg(tct)	tRNA
														tRNA-Asn(gtt)	tRNA-Asn(gtt)	tRNA
														tRNA-Asp(gtc)	tRNA-Asp(gtc)	tRNA
														tRNA-Cys(gca)	tRNA-Cys(gca)	tRNA
														tRNA-Gln(ctg)	tRNA-Gln(ctg)	tRNA
														tRNA-Gln(ttg)	tRNA-Gln(ttg)	tRNA
														tRNA-Glu(ctc)	tRNA-Glu(ctc)	tRNA
														tRNA-Glu(ttc)	tRNA-Glu(ttc)	tRNA
														tRNA-Gly(ccc)	tRNA-Gly(ccc)	tRNA
														tRNA-Gly(gcc)	tRNA-Gly(gcc)	tRNA
														tRNA-Gly(tcc)	tRNA-Gly(tcc)	tRNA
														tRNA-His(gtg)	tRNA-His(gtg)	tRNA
														tRNA-Ile(gat)	tRNA-Ile(gat)	tRNA
														tRNA-Leu(caa)	tRNA-Leu(caa)	tRNA
														tRNA-Leu(gag)	tRNA-Leu(gag)	tRNA
														tRNA-Leu(taa)	tRNA-Leu(taa)	tRNA
														tRNA-Leu(tag)	tRNA-Leu(tag)	tRNA
														tRNA-Lys(ctt)	tRNA-Lys(ctt)	tRNA
														tRNA-Lys(ttt)	tRNA-Lys(ttt)	tRNA
														tRNA-Met(cat)	tRNA-Met(cat)	tRNA
														tRNA-Phe(gaa)	tRNA-Phe(gaa)	tRNA
														tRNA-Pro(cgg)	tRNA-Pro(cgg)	tRNA
														tRNA-Pro(ggg)	tRNA-Pro(ggg)	tRNA
														tRNA-Pro(tgg)	tRNA-Pro(tgg)	tRNA
														tRNA-Ser(cag)	tRNA-Ser(cag)	tRNA
														tRNA-Ser(cga)	tRNA-Ser(cga)	tRNA
														tRNA-Ser(gct)	tRNA-Ser(gct)	tRNA
														tRNA-Ser(gga)	tRNA-Ser(gga)	tRNA
														tRNA-Ser(tga)	tRNA-Ser(tga)	tRNA
														tRNA-Thr(cgt)	tRNA-Thr(cgt)	tRNA
														tRNA-Thr(ggt)	tRNA-Thr(ggt)	tRNA
														tRNA-Thr(tgt)	tRNA-Thr(tgt)	tRNA
														tRNA-Trp(cca)	tRNA-Trp(cca)	tRNA
														tRNA-Tyr(gta)	tRNA-Tyr(gta)	tRNA
														tRNA-Val(cac)	tRNA-Val(cac)	tRNA
														tRNA-Val(gac)	tRNA-Val(gac)	tRNA
														tRNA-Val(tac)	tRNA-Val(tac)	tRNA

## Sheet: Sheet2
Supplementary Table S4: SNP and indel Data for second strain of Xiphinematobacter.
POS	REF	ALT	RefReads	AltReads
3113	A	C	966	245
8133	A	C	920	241
9468	A	C	1031	256
11239	A	C	904	217
13217	A	C	971	250
13978	A	C	1242	66
17202	A	C	1295	71
17862	A	C	1085	64
17923	A	C	1043	65
18089	A	C	1020	65
18091	A	C	1021	70
18243	A	C	1045	65
18925	A	C	859	208
18971	A	C	872	215
25886	A	C	941	239
40986	A	C	914	231
42281	A	C	950	248
48726	A	C	901	221
54595	A	C	942	220
60224	A	C	922	285
70971	A	C	994	245
82892	A	C	936	210
84846	A	C	903	262
92871	A	C	950	228
101499	A	C	855	207
109659	A	C	960	256
109921	A	C	970	251
114694	A	C	762	189
119594	A	C	1020	242
125974	A	C	973	207
128490	A	C	994	281
130959	A	C	900	219
134398	A	C	969	250
134773	A	C	965	226
135943	A	C	1032	261
141441	A	C	935	231
151523	A	C	1076	281
166612	A	C	1011	247
166875	A	C	1036	281
173512	A	C	1062	270
175033	A	C	921	232
181914	A	C	1057	288
184443	A	C	973	263
185777	A	C	836	224
186645	A	C	951	230
189957	A	C	1004	270
194953	A	C	1060	261
194979	A	C	1092	275
196991	A	C	1026	266
203820	A	C	871	211
209013	A	C	885	202
209920	A	C	943	208
215554	A	C	1003	278
218607	A	C	969	276
224013	A	C	983	242
238086	A	C	933	235
248747	A	C	927	258
270790	A	C	855	179
275392	A	C	892	195
284684	A	C	990	252
285287	A	C	1039	243
292840	A	C	872	226
294111	A	C	917	274
297141	A	C	950	244
298726	A	C	920	273
299659	A	C	1012	287
303143	A	C	933	249
309205	A	C	971	243
311744	A	C	979	230
336751	A	C	1079	276
353257	A	C	857	234
353282	A	C	869	201
355509	A	C	1035	264
356447	A	C	939	104
356463	A	C	934	100
356491	A	C	926	103
369754	A	C	1013	268
369915	A	C	1064	294
373975	A	C	1326	93
389979	A	C	924	219
402207	A	C	960	243
417928	A	C	888	192
425999	A	C	969	257
427506	A	C	862	236
429561	A	C	667	168
434132	A	C	1016	276
444355	A	C	920	204
458037	A	C	877	226
460358	A	C	1018	256
475759	A	C	856	225
476542	A	C	927	236
488170	A	C	869	223
491393	A	C	988	306
497784	A	C	891	236
499553	A	C	876	218
503420	A	C	837	224
514546	A	C	917	257
518496	A	C	851	219
527053	A	C	961	273
536566	A	C	912	237
546908	A	C	916	226
553100	A	C	865	249
555059	A	C	903	228
562185	A	C	931	280
564014	A	C	960	246
569533	A	C	931	217
593273	A	C	939	247
603918	A	C	1075	254
615780	A	C	952	272
616990	A	C	949	270
626568	A	C	1026	242
629847	A	C	874	242
636508	A	C	988	271
642719	A	C	950	207
652553	A	C	961	243
652739	A	C	988	240
661200	A	C	908	233
665635	A	C	881	232
669822	A	C	914	235
676709	A	C	1036	227
683946	A	C	1010	242
693257	A	C	1070	88
693299	A	C	1093	82
707892	A	C	1026	252
711912	A	C	1023	262
717693	A	C	1090	298
724395	A	C	925	213
728557	A	C	1000	258
736997	A	C	1009	258
745669	A	C	1012	267
761157	A	C	1225	69
775709	A	C	932	222
779787	A	C	855	231
782533	A	C	906	221
794636	A	C	918	247
800406	A	C	754	66
803231	A	C	905	211
806608	A	C	1060	268
817378	A	C	1006	260
820324	A	C	1028	300
824243	A	C	1088	272
838015	A	C	874	227
842925	A	C	926	250
848932	A	C	1039	243
849094	A	C	1038	249
851719	A	C	1002	287
861805	A	C	889	248
874696	A	C	967	277
878968	A	C	1030	237
891231	A	C	979	249
892881	A	C	1012	286
903582	A	C	1103	237
906428	A	C	1093	261
910037	A	C	950	244
317	A	G	914	229
551	A	G	913	234
1333	A	G	1110	290
2571	A	G	848	205
3026	A	G	963	253
3561	A	G	1004	240
3723	A	G	952	228
6714	A	G	915	236
7101	A	G	935	217
7638	A	G	874	229
7776	A	G	900	238
8590	A	G	901	228
9757	A	G	902	238
10266	A	G	911	235
10330	A	G	904	237
11644	A	G	907	247
12259	A	G	985	230
13780	A	G	1183	63
16410	A	G	1006	222
17214	A	G	1292	72
18888	A	G	823	208
18979	A	G	880	212
19531	A	G	994	240
20167	A	G	864	225
20386	A	G	929	220
21585	A	G	956	228
21750	A	G	963	235
23025	A	G	976	238
25013	A	G	993	238
25187	A	G	957	223
26345	A	G	800	207
26618	A	G	825	224
26661	A	G	854	210
27137	A	G	819	232
27283	A	G	837	231
27644	A	G	883	211
27980	A	G	854	235
28208	A	G	923	222
29725	A	G	925	274
31119	A	G	853	217
31258	A	G	837	232
31463	A	G	918	226
32591	A	G	1126	286
32675	A	G	1087	284
32831	A	G	951	259
33608	A	G	920	231
34323	A	G	953	257
35265	A	G	1065	251
35772	A	G	971	291
36067	A	G	968	255
36748	A	G	861	244
37126	A	G	830	240
38331	A	G	889	207
39704	A	G	1009	253
40850	A	G	951	220
41257	A	G	974	224
42052	A	G	900	247
42907	A	G	904	207
42954	A	G	929	221
43079	A	G	842	210
44118	A	G	883	207
44249	A	G	854	212
44426	A	G	912	182
45257	A	G	955	227
45803	A	G	972	223
45927	A	G	990	234
46095	A	G	974	208
46096	A	G	972	208
47054	A	G	985	219
47751	A	G	933	218
47889	A	G	926	224
48551	A	G	909	229
49062	A	G	844	195
49731	A	G	857	213
51686	A	G	954	269
52170	A	G	1108	300
52655	A	G	951	252
52783	A	G	966	247
54010	A	G	921	249
59036	A	G	921	248
60188	A	G	939	251
61638	A	G	991	191
61722	A	G	985	208
62158	A	G	978	240
62437	A	G	895	259
65412	A	G	890	264
66093	A	G	917	245
66268	A	G	920	220
67164	A	G	950	253
72905	A	G	1019	256
73712	A	G	961	271
74705	A	G	991	267
75347	A	G	951	258
75424	A	G	966	261
78709	A	G	1015	247
79437	A	G	934	253
79795	A	G	975	239
80520	A	G	1029	250
80714	A	G	973	255
80944	A	G	1012	261
82285	A	G	1042	274
84091	A	G	899	256
84309	A	G	874	252
84725	A	G	876	265
89331	A	G	1027	243
90577	A	G	885	208
90709	A	G	873	212
92135	A	G	967	254
92542	A	G	942	249
92889	A	G	952	232
94398	A	G	862	225
95457	A	G	850	231
95700	A	G	990	267
96838	A	G	1091	236
98883	A	G	873	238
99554	A	G	981	230
101301	A	G	944	225
102125	A	G	878	213
102761	A	G	942	242
102878	A	G	938	224
103275	A	G	989	251
103939	A	G	965	229
104439	A	G	986	259
104948	A	G	988	293
107347	A	G	1036	253
107435	A	G	1055	246
107879	A	G	1093	248
108233	A	G	1047	258
108877	A	G	943	266
109018	A	G	890	244
109937	A	G	935	248
109963	A	G	939	244
110141	A	G	982	238
110195	A	G	972	240
110578	A	G	983	234
111006	A	G	990	251
111621	A	G	903	240
111725	A	G	914	238
111990	A	G	1063	209
112059	A	G	1067	233
112640	A	G	965	254
113689	A	G	866	192
114732	A	G	806	197
117041	A	G	1027	256
117319	A	G	1120	267
118486	A	G	1012	260
118557	A	G	1012	267
119130	A	G	959	242
120422	A	G	973	243
120564	A	G	969	252
121382	A	G	896	221
122632	A	G	1032	264
123407	A	G	969	224
124548	A	G	1019	241
124581	A	G	1004	238
125461	A	G	965	227
125737	A	G	1026	246
126513	A	G	900	213
128455	A	G	977	275
129906	A	G	970	224
131827	A	G	837	244
132461	A	G	977	249
134986	A	G	968	245
135263	A	G	987	261
136154	A	G	1045	267
136796	A	G	1003	312
136808	A	G	1011	312
137575	A	G	916	267
138190	A	G	870	238
138224	A	G	853	241
140178	A	G	970	246
141339	A	G	992	235
141816	A	G	895	225
143396	A	G	925	222
144180	A	G	942	216
144620	A	G	1004	207
145649	A	G	962	225
146607	A	G	972	245
146895	A	G	897	226
147310	A	G	870	239
150511	A	G	1072	271
151385	A	G	1012	254
152004	A	G	988	230
152032	A	G	957	234
152085	A	G	945	229
152512	A	G	867	222
154811	A	G	913	251
155006	A	G	1004	252
155255	A	G	984	239
156721	A	G	1070	240
156786	A	G	1067	229
157475	A	G	1060	226
157970	A	G	835	242
158282	A	G	936	206
159167	A	G	813	213
159434	A	G	879	227
159609	A	G	877	220
159678	A	G	908	255
160032	A	G	1003	251
161814	A	G	969	242
162021	A	G	976	239
162211	A	G	951	271
162341	A	G	957	276
162434	A	G	988	277
163991	A	G	1003	254
164147	A	G	1056	249
165316	A	G	1041	272
165981	A	G	975	236
166134	A	G	1000	236
166140	A	G	995	234
166176	A	G	978	236
166179	A	G	967	233
166705	A	G	994	257
167472	A	G	1051	260
169415	A	G	1057	273
169532	A	G	1065	290
170491	A	G	886	215
170977	A	G	927	240
171103	A	G	916	252
174363	A	G	919	227
174425	A	G	913	243
175690	A	G	929	217
176847	A	G	942	249
177056	A	G	943	233
177496	A	G	899	212
177618	A	G	927	214
178229	A	G	1023	298
179364	A	G	938	263
180150	A	G	982	246
180758	A	G	1095	276
184449	A	G	960	270
185734	A	G	868	229
185810	A	G	857	224
186189	A	G	923	253
187101	A	G	915	219
187173	A	G	921	222
188196	A	G	1096	241
188289	A	G	1020	255
188760	A	G	1041	275
188764	A	G	1049	268
189215	A	G	1022	297
189472	A	G	1010	289
189722	A	G	987	225
189945	A	G	1005	269
190198	A	G	965	240
190331	A	G	973	233
190845	A	G	931	251
191799	A	G	1004	299
194257	A	G	985	247
194901	A	G	1025	246
196376	A	G	1015	270
197855	A	G	1039	291
198149	A	G	1040	255
200484	A	G	917	246
200883	A	G	950	251
201688	A	G	954	258
205554	A	G	990	234
205916	A	G	1133	67
207277	A	G	920	235
207402	A	G	905	230
208194	A	G	957	259
208998	A	G	876	203
209469	A	G	932	224
209588	A	G	946	211
209795	A	G	964	218
210729	A	G	916	232
210898	A	G	940	238
213694	A	G	993	257
214448	A	G	1011	249
216293	A	G	985	270
217997	A	G	952	270
219751	A	G	879	214
221255	A	G	881	216
222274	A	G	930	227
222303	A	G	982	224
222525	A	G	1023	249
222731	A	G	974	228
223422	A	G	1074	247
224811	A	G	892	227
225615	A	G	1041	229
226081	A	G	927	218
226130	A	G	944	235
227976	A	G	908	217
229110	A	G	967	261
229632	A	G	1041	288
230250	A	G	1015	250
230918	A	G	911	236
232289	A	G	1051	273
232546	A	G	968	224
232874	A	G	943	241
233277	A	G	948	236
234359	A	G	890	226
234673	A	G	861	237
234756	A	G	855	228
234921	A	G	839	208
236109	A	G	851	210
236839	A	G	1037	271
237302	A	G	870	224
237540	A	G	778	207
237566	A	G	789	215
239772	A	G	964	240
241206	A	G	871	226
241300	A	G	889	245
241922	A	G	982	268
242470	A	G	977	262
243545	A	G	1032	314
243843	A	G	1110	331
244639	A	G	961	273
245229	A	G	952	269
245407	A	G	980	238
245456	A	G	1009	233
245799	A	G	990	224
246408	A	G	904	243
247022	A	G	973	245
247418	A	G	865	253
247426	A	G	875	244
247448	A	G	849	250
247505	A	G	814	226
248005	A	G	803	247
248054	A	G	819	261
248662	A	G	960	276
248988	A	G	952	260
249682	A	G	957	227
250349	A	G	926	221
250843	A	G	883	205
251102	A	G	874	229
252013	A	G	1112	261
252274	A	G	1076	228
253084	A	G	977	247
254755	A	G	1088	270
254867	A	G	1069	272
255782	A	G	1072	233
256706	A	G	956	252
258201	A	G	1088	305
259208	A	G	1131	270
259860	A	G	968	242
260441	A	G	909	215
261751	A	G	988	303
261828	A	G	997	312
261959	A	G	1013	309
262126	A	G	947	258
263075	A	G	704	186
263083	A	G	699	186
263830	A	G	1005	248
264343	A	G	988	256
265742	A	G	990	74
268575	A	G	884	227
268594	A	G	889	237
270253	A	G	889	249
270577	A	G	879	216
273001	A	G	1062	238
273838	A	G	941	225
274820	A	G	895	225
275005	A	G	880	241
275627	A	G	945	219
275633	A	G	956	219
275649	A	G	968	220
276953	A	G	948	225
277846	A	G	901	225
277905	A	G	907	213
277991	A	G	859	234
280144	A	G	1096	258
280414	A	G	1001	283
281941	A	G	893	220
282459	A	G	911	199
284539	A	G	979	235
284605	A	G	976	245
285635	A	G	1124	277
286448	A	G	990	257
286629	A	G	1011	246
287432	A	G	922	239
287759	A	G	986	247
288369	A	G	896	224
288886	A	G	1058	246
289333	A	G	1103	272
289870	A	G	999	277
292490	A	G	963	239
292700	A	G	930	240
294735	A	G	929	248
295563	A	G	951	235
295928	A	G	980	275
296997	A	G	970	233
298097	A	G	986	243
299248	A	G	1060	300
299444	A	G	1029	284
300516	A	G	972	278
300871	A	G	954	247
300916	A	G	967	258
300978	A	G	972	234
302512	A	G	958	235
304966	A	G	1006	243
305594	A	G	1062	249
306454	A	G	866	227
309813	A	G	827	215
309931	A	G	846	228
310638	A	G	1039	255
310817	A	G	1040	249
310985	A	G	964	243
311261	A	G	991	244
312884	A	G	881	257
316336	A	G	954	222
316822	A	G	992	248
317063	A	G	973	254
317374	A	G	943	213
317446	A	G	896	218
318101	A	G	860	215
318339	A	G	825	211
320367	A	G	956	255
320576	A	G	996	224
321376	A	G	907	247
321682	A	G	922	222
321756	A	G	901	230
321994	A	G	916	229
322532	A	G	1091	283
323822	A	G	951	252
325864	A	G	869	211
325917	A	G	901	246
326136	A	G	1011	286
326857	A	G	857	213
326908	A	G	893	230
328071	A	G	989	273
328847	A	G	1045	240
330190	A	G	906	225
330437	A	G	897	245
334188	A	G	897	221
334979	A	G	1035	246
335153	A	G	1044	263
335928	A	G	1044	259
337550	A	G	980	268
338428	A	G	965	253
338453	A	G	974	252
338705	A	G	993	264
340429	A	G	983	255
341029	A	G	1038	288
341424	A	G	1086	266
343800	A	G	1075	248
344610	A	G	1013	218
344619	A	G	998	233
345249	A	G	1046	289
347017	A	G	896	219
347488	A	G	999	249
348250	A	G	986	221
348952	A	G	962	278
349735	A	G	1026	271
351238	A	G	879	213
352842	A	G	839	224
353027	A	G	846	227
353240	A	G	839	227
353313	A	G	863	233
353730	A	G	892	240
354361	A	G	906	191
354518	A	G	854	210
355386	A	G	1115	286
356206	A	G	948	269
356466	A	G	932	101
356467	A	G	936	94
356528	A	G	930	226
356806	A	G	965	246
356937	A	G	980	247
357187	A	G	958	249
357299	A	G	957	255
357562	A	G	1062	280
358119	A	G	961	254
358333	A	G	880	221
358546	A	G	899	220
358724	A	G	911	224
358974	A	G	945	247
359222	A	G	947	247
359644	A	G	1019	223
360512	A	G	820	215
360823	A	G	882	243
361843	A	G	1017	284
362604	A	G	974	228
362976	A	G	984	242
363750	A	G	1074	248
363890	A	G	1049	274
366754	A	G	977	247
367510	A	G	907	237
367565	A	G	905	238
367709	A	G	956	236
368178	A	G	995	235
368632	A	G	1104	276
369275	A	G	1036	259
369420	A	G	987	254
369764	A	G	1018	268
371451	A	G	1015	249
372080	A	G	972	219
374425	A	G	987	258
374513	A	G	988	276
375602	A	G	1006	273
375666	A	G	994	259
376326	A	G	958	247
376793	A	G	987	240
378149	A	G	1070	291
379733	A	G	856	211
381458	A	G	985	220
381498	A	G	957	222
381525	A	G	984	214
381987	A	G	887	245
383409	A	G	993	230
384041	A	G	980	245
384316	A	G	1041	260
385541	A	G	910	220
386615	A	G	1125	266
387973	A	G	901	207
388039	A	G	908	224
388583	A	G	923	237
390301	A	G	987	248
391931	A	G	1032	291
392819	A	G	1001	236
393888	A	G	1112	277
394119	A	G	1094	262
394131	A	G	1093	253
394554	A	G	1057	243
395324	A	G	922	240
397600	A	G	950	238
399033	A	G	862	276
400488	A	G	890	251
401323	A	G	1007	257
401376	A	G	1001	267
401541	A	G	984	250
402636	A	G	998	290
403115	A	G	1138	261
406727	A	G	992	248
407053	A	G	1108	261
407275	A	G	1056	253
407676	A	G	975	228
410262	A	G	1196	282
410384	A	G	1125	281
410413	A	G	1113	271
410414	A	G	1117	274
410821	A	G	1065	252
414906	A	G	971	222
417359	A	G	878	237
418318	A	G	948	234
418506	A	G	921	251
418546	A	G	953	247
419814	A	G	965	258
420024	A	G	969	255
420429	A	G	998	254
420897	A	G	959	223
423839	A	G	998	246
424093	A	G	1050	255
424439	A	G	1064	270
425113	A	G	987	285
425429	A	G	921	259
425921	A	G	976	241
426296	A	G	1070	273
426735	A	G	1048	280
427060	A	G	933	232
427180	A	G	924	230
428479	A	G	943	238
430260	A	G	1009	278
430451	A	G	989	272
430881	A	G	959	235
431043	A	G	947	239
432665	A	G	1014	235
432892	A	G	980	233
433937	A	G	1119	303
434204	A	G	946	253
435725	A	G	981	256
436080	A	G	1038	242
436780	A	G	1053	270
438418	A	G	1027	226
440367	A	G	906	229
441736	A	G	1060	236
443376	A	G	918	225
444084	A	G	942	236
445668	A	G	921	230
446770	A	G	959	271
447424	A	G	1022	222
447493	A	G	1056	232
447628	A	G	977	228
448569	A	G	1128	268
448818	A	G	1184	256
449528	A	G	1042	245
449891	A	G	1112	283
450170	A	G	1005	293
450771	A	G	887	217
451508	A	G	951	233
452910	A	G	1029	250
453361	A	G	970	236
454306	A	G	916	255
454555	A	G	849	220
455065	A	G	909	242
455623	A	G	861	231
456124	A	G	1040	115
457351	A	G	975	244
457814	A	G	895	218
458774	A	G	908	208
460421	A	G	1008	262
460745	A	G	1022	251
460754	A	G	998	256
461003	A	G	883	249
461335	A	G	861	219
461633	A	G	797	219
463910	A	G	943	223
464260	A	G	925	225
464516	A	G	870	243
465493	A	G	945	233
465496	A	G	934	248
465643	A	G	928	239
465940	A	G	913	229
466045	A	G	933	231
468295	A	G	799	206
469159	A	G	885	232
470194	A	G	1009	219
470256	A	G	996	214
470298	A	G	1009	235
470349	A	G	1064	246
470462	A	G	1013	272
472208	A	G	1006	242
472387	A	G	951	230
472472	A	G	905	221
472662	A	G	867	208
472822	A	G	824	231
472911	A	G	861	225
472940	A	G	875	222
473043	A	G	858	250
473075	A	G	863	249
475183	A	G	893	214
475546	A	G	895	226
475749	A	G	873	226
476317	A	G	794	228
478507	A	G	985	271
480119	A	G	1038	250
481785	A	G	1031	249
482049	A	G	1008	250
482176	A	G	1030	242
482542	A	G	1014	251
484826	A	G	954	230
484930	A	G	963	238
485671	A	G	1014	255
487528	A	G	908	249
488057	A	G	876	253
488176	A	G	878	232
488588	A	G	907	245
488819	A	G	975	242
489727	A	G	1102	233
491456	A	G	958	276
491824	A	G	902	244
492458	A	G	1029	242
493108	A	G	1018	261
493513	A	G	1016	278
493914	A	G	1122	285
494408	A	G	1025	273
494561	A	G	984	274
494866	A	G	1029	285
496858	A	G	951	235
497387	A	G	945	220
497798	A	G	900	225
497817	A	G	904	222
498111	A	G	950	236
499318	A	G	961	220
500194	A	G	930	234
502243	A	G	959	237
503412	A	G	827	219
503728	A	G	900	220
504123	A	G	1010	251
504212	A	G	1010	267
504467	A	G	1086	289
504563	A	G	1059	310
504720	A	G	1031	287
505613	A	G	873	217
506671	A	G	1014	244
506917	A	G	961	243
508067	A	G	987	250
508364	A	G	1046	246
509487	A	G	871	223
510078	A	G	841	248
510460	A	G	798	240
510896	A	G	730	181
511069	A	G	771	214
511175	A	G	876	207
513357	A	G	993	288
513861	A	G	993	259
514121	A	G	989	256
514389	A	G	940	251
514693	A	G	881	234
515021	A	G	867	233
515748	A	G	1054	285
517271	A	G	976	266
517353	A	G	957	263
518149	A	G	841	200
518939	A	G	901	231
520224	A	G	849	240
521905	A	G	914	214
522139	A	G	939	212
522207	A	G	937	228
522332	A	G	911	248
522774	A	G	990	260
522780	A	G	974	266
522981	A	G	1020	266
524780	A	G	959	257
525296	A	G	962	270
525608	A	G	1020	238
526013	A	G	961	274
529271	A	G	862	223
529534	A	G	811	220
529779	A	G	834	201
530294	A	G	822	216
531567	A	G	1077	276
532070	A	G	867	217
532888	A	G	845	206
533053	A	G	867	230
534052	A	G	1028	257
534576	A	G	982	250
534600	A	G	981	241
534898	A	G	955	249
535855	A	G	1043	283
536368	A	G	937	239
536533	A	G	902	247
538711	A	G	953	244
538740	A	G	962	245
539172	A	G	917	225
539849	A	G	844	226
540092	A	G	883	241
541615	A	G	972	271
543567	A	G	951	253
544143	A	G	960	236
544323	A	G	917	236
544451	A	G	948	224
545172	A	G	980	228
549012	A	G	924	221
549951	A	G	893	198
550001	A	G	903	213
550222	A	G	957	222
551108	A	G	889	252
552713	A	G	916	263
553143	A	G	842	250
553435	A	G	898	254
554631	A	G	917	259
555363	A	G	992	249
555366	A	G	1004	253
555486	A	G	1020	258
555534	A	G	996	252
555585	A	G	980	263
557197	A	G	909	238
558767	A	G	744	168
561951	A	G	1019	284
562077	A	G	956	281
563019	A	G	900	239
563179	A	G	954	264
563536	A	G	1001	261
563759	A	G	1002	314
564443	A	G	1053	165
564458	A	G	1052	184
564971	A	G	1063	250
565069	A	G	1070	264
565160	A	G	1074	286
566009	A	G	957	244
566451	A	G	904	229
569334	A	G	950	239
569476	A	G	931	225
569731	A	G	998	256
569804	A	G	976	235
571162	A	G	1043	251
571493	A	G	980	237
571819	A	G	949	247
573378	A	G	879	247
574336	A	G	993	199
578463	A	G	1096	292
579342	A	G	1199	281
580176	A	G	1040	249
582956	A	G	984	239
583561	A	G	1086	235
583591	A	G	1102	237
583652	A	G	1039	233
585155	A	G	973	284
586200	A	G	1005	226
587176	A	G	1002	238
589139	A	G	955	252
590798	A	G	1020	269
591569	A	G	986	261
594659	A	G	1017	259
594776	A	G	1091	244
595320	A	G	1084	272
599462	A	G	1045	244
600560	A	G	1042	257
601319	A	G	1000	242
602402	A	G	1054	293
602496	A	G	1042	276
603304	A	G	982	261
603668	A	G	1089	269
606529	A	G	977	228
606621	A	G	999	233
609093	A	G	1019	257
609173	A	G	1004	244
610208	A	G	898	261
610930	A	G	897	250
611551	A	G	951	232
611751	A	G	947	238
612589	A	G	955	267
612606	A	G	954	267
613625	A	G	959	303
614145	A	G	1007	256
615690	A	G	969	270
615725	A	G	971	263
616001	A	G	737	290
616022	A	G	960	64
619835	A	G	1034	272
622764	A	G	953	236
623446	A	G	962	243
623992	A	G	1078	278
625533	A	G	1012	264
627442	A	G	905	247
628995	A	G	951	241
629710	A	G	914	262
630039	A	G	970	275
630571	A	G	991	283
630701	A	G	1047	266
631233	A	G	1049	269
631709	A	G	1073	270
632565	A	G	952	213
634082	A	G	986	230
635507	A	G	977	250
639820	A	G	894	248
639978	A	G	921	259
640127	A	G	927	256
641083	A	G	1062	258
641194	A	G	1009	278
643039	A	G	1014	168
644586	A	G	1057	250
644624	A	G	1037	242
644626	A	G	1043	236
645687	A	G	928	241
646279	A	G	1070	274
647005	A	G	1064	289
647664	A	G	907	248
648389	A	G	716	187
648961	A	G	926	235
649539	A	G	1018	238
649836	A	G	1171	274
650605	A	G	1049	254
650805	A	G	1013	249
651778	A	G	1026	275
652451	A	G	961	234
654141	A	G	872	264
654156	A	G	894	263
654303	A	G	912	264
654768	A	G	959	257
654928	A	G	958	270
657301	A	G	1022	288
657376	A	G	969	270
657507	A	G	937	245
657689	A	G	886	241
659185	A	G	972	270
659812	A	G	960	247
662296	A	G	963	248
665550	A	G	904	246
666260	A	G	960	231
666751	A	G	844	217
668158	A	G	990	258
669952	A	G	863	246
670057	A	G	849	231
671233	A	G	936	227
671284	A	G	922	235
671689	A	G	885	245
672049	A	G	884	212
672585	A	G	936	237
673539	A	G	1030	253
673848	A	G	985	242
674619	A	G	869	269
674642	A	G	845	265
674760	A	G	861	248
674785	A	G	847	236
675123	A	G	845	249
676002	A	G	970	222
676338	A	G	964	238
676689	A	G	1033	225
676874	A	G	1029	242
678132	A	G	961	246
680942	A	G	1053	269
681399	A	G	972	262
681832	A	G	1026	276
682694	A	G	995	227
685160	A	G	1012	276
685286	A	G	1002	272
688460	A	G	938	222
688672	A	G	976	229
689102	A	G	1118	248
689970	A	G	988	237
690369	A	G	1026	253
690573	A	G	951	248
690580	A	G	944	242
691146	A	G	930	240
691675	A	G	909	208
692201	A	G	859	242
692936	A	G	899	248
693266	A	G	887	232
694090	A	G	1037	271
694467	A	G	920	249
694592	A	G	901	241
695645	A	G	958	221
695696	A	G	959	238
696110	A	G	927	220
696112	A	G	926	222
696388	A	G	924	214
697359	A	G	760	218
697458	A	G	778	232
697516	A	G	757	223
697578	A	G	747	214
697619	A	G	773	209
698392	A	G	1113	276
698476	A	G	1042	247
698480	A	G	1054	249
699027	A	G	984	244
703627	A	G	1118	293
704124	A	G	1069	271
705589	A	G	936	223
706111	A	G	973	248
706246	A	G	986	242
707108	A	G	829	233
709180	A	G	979	245
709451	A	G	944	239
710306	A	G	956	239
710603	A	G	986	262
711292	A	G	1149	292
711487	A	G	1062	245
711696	A	G	997	278
713367	A	G	942	233
713736	A	G	906	234
714667	A	G	887	241
717015	A	G	866	221
723963	A	G	975	237
724387	A	G	928	210
724425	A	G	916	210
724531	A	G	990	225
724566	A	G	967	235
724688	A	G	898	226
724753	A	G	922	237
729021	A	G	1014	273
729427	A	G	988	253
729666	A	G	941	279
730187	A	G	982	257
731425	A	G	888	222
731860	A	G	905	252
731928	A	G	892	256
733273	A	G	991	77
733309	A	G	862	227
734643	A	G	888	240
738616	A	G	942	263
738628	A	G	937	259
738759	A	G	942	250
738796	A	G	927	234
739386	A	G	871	245
739814	A	G	897	233
740923	A	G	854	231
740932	A	G	879	234
741325	A	G	879	243
742524	A	G	955	270
743254	A	G	855	228
745050	A	G	1017	238
745706	A	G	1007	267
745803	A	G	1020	257
745956	A	G	978	252
746248	A	G	992	257
747260	A	G	902	251
747323	A	G	943	250
747588	A	G	911	266
748446	A	G	843	231
748510	A	G	915	253
749089	A	G	960	250
749344	A	G	956	240
749963	A	G	888	232
749992	A	G	869	235
754480	A	G	876	199
757307	A	G	1060	242
758655	A	G	901	221
759902	A	G	928	281
760007	A	G	968	273
760397	A	G	956	243
760775	A	G	971	245
760859	A	G	990	264
762636	A	G	945	217
762654	A	G	943	221
762873	A	G	1023	246
763848	A	G	950	257
767097	A	G	1042	269
768979	A	G	920	240
770923	A	G	988	290
771126	A	G	940	233
772238	A	G	1052	290
772778	A	G	1036	268
773557	A	G	1055	284
774124	A	G	1062	289
775730	A	G	931	224
775871	A	G	876	238
776137	A	G	915	229
776424	A	G	914	243
776430	A	G	930	241
776941	A	G	974	238
777458	A	G	954	255
778353	A	G	866	242
779136	A	G	870	205
780113	A	G	884	226
780649	A	G	993	247
783895	A	G	918	230
787132	A	G	992	232
787739	A	G	854	237
787968	A	G	891	231
788994	A	G	942	246
789315	A	G	917	210
790852	A	G	950	220
791723	A	G	932	235
791807	A	G	926	247
792251	A	G	899	236
793610	A	G	1005	248
794366	A	G	907	245
795400	A	G	932	222
795652	A	G	961	231
796959	A	G	1115	311
797319	A	G	1059	272
797333	A	G	1063	275
798256	A	G	956	244
798417	A	G	907	233
799572	A	G	1000	250
799575	A	G	1003	249
800147	A	G	779	222
800540	A	G	692	211
801226	A	G	905	184
802822	A	G	924	221
805759	A	G	1045	267
806223	A	G	1046	269
806686	A	G	1046	252
807329	A	G	866	212
809906	A	G	923	227
810244	A	G	1023	255
811081	A	G	1051	251
811231	A	G	1027	244
811350	A	G	995	232
811370	A	G	978	226
812505	A	G	1060	258
813451	A	G	1090	244
813809	A	G	1039	271
813844	A	G	1073	277
814961	A	G	927	236
815696	A	G	854	230
818210	A	G	934	250
819089	A	G	969	234
819390	A	G	1039	262
819425	A	G	1048	265
819738	A	G	997	257
819853	A	G	998	245
820249	A	G	1005	293
821209	A	G	980	217
821323	A	G	1018	235
823749	A	G	1015	268
825141	A	G	1033	269
826149	A	G	869	250
828530	A	G	1043	255
829039	A	G	961	279
829624	A	G	980	244
830073	A	G	949	227
830093	A	G	946	213
832191	A	G	990	247
834264	A	G	861	203
834292	A	G	862	206
834407	A	G	811	229
834609	A	G	884	222
835942	A	G	1037	266
837869	A	G	914	225
840049	A	G	998	257
842227	A	G	963	238
843477	A	G	856	219
843642	A	G	855	221
843970	A	G	950	223
844467	A	G	971	282
846418	A	G	948	221
846727	A	G	1034	209
847999	A	G	997	246
848924	A	G	1047	250
849423	A	G	1052	226
849570	A	G	1004	250
851019	A	G	967	247
851049	A	G	978	231
852915	A	G	941	226
853918	A	G	1069	267
854821	A	G	919	209
854862	A	G	855	198
855494	A	G	999	261
855703	A	G	1083	283
856441	A	G	906	235
856687	A	G	929	208
859091	A	G	1028	256
859307	A	G	1071	251
859455	A	G	1006	262
859575	A	G	999	244
859616	A	G	1022	245
859687	A	G	1025	251
861289	A	G	905	232
862019	A	G	872	220
862418	A	G	875	188
863310	A	G	1042	255
863335	A	G	1041	253
863743	A	G	965	260
864627	A	G	1015	269
864750	A	G	1018	254
865850	A	G	883	220
866414	A	G	892	234
872140	A	G	1038	240
872748	A	G	1052	255
874181	A	G	1012	262
875459	A	G	1032	264
876005	A	G	1119	259
876795	A	G	1025	249
877262	A	G	987	240
878511	A	G	1015	266
879285	A	G	1055	256
879746	A	G	1059	254
880651	A	G	950	213
881168	A	G	992	257
881352	A	G	1044	253
882148	A	G	1108	283
883087	A	G	890	220
884370	A	G	946	230
884893	A	G	914	228
884899	A	G	923	235
885103	A	G	895	249
886812	A	G	983	249
887229	A	G	889	257
889263	A	G	1087	261
889393	A	G	1131	275
889761	A	G	1108	231
890615	A	G	1005	100
890621	A	G	1023	125
890654	A	G	907	253
891170	A	G	974	255
891292	A	G	995	251
892255	A	G	967	242
892437	A	G	945	242
892693	A	G	960	256
892827	A	G	1005	264
894457	A	G	1167	257
894600	A	G	1269	284
896137	A	G	971	254
896266	A	G	1042	247
896392	A	G	976	244
896466	A	G	972	251
898791	A	G	950	244
899526	A	G	839	227
900070	A	G	898	234
900853	A	G	995	251
901413	A	G	847	214
901434	A	G	856	209
902379	A	G	1012	249
905641	A	G	930	208
906296	A	G	1045	246
907922	A	G	986	268
908179	A	G	962	238
908459	A	G	969	241
908517	A	G	975	231
909476	A	G	901	255
909821	A	G	936	268
910544	A	G	823	216
911842	A	G	978	252
912848	A	G	896	245
913010	A	G	890	265
913283	A	G	989	240
914210	A	G	996	247
914229	A	G	988	250
11869	A	T	940	198
18263	A	T	1034	64
18924	A	T	861	205
27697	A	T	906	198
41830	A	T	938	239
81960	A	T	1051	294
83064	A	T	956	217
83929	A	T	875	239
110594	A	T	996	241
117128	A	T	1060	227
117197	A	T	1095	250
132473	A	T	988	250
133396	A	T	945	256
194755	A	T	914	212
213354	A	T	926	236
234433	A	T	924	238
238085	A	T	930	223
240610	A	T	882	244
241632	A	T	957	288
303991	A	T	814	228
309505	A	T	915	212
330186	A	T	900	226
338305	A	T	985	216
356457	A	T	929	99
384395	A	T	1021	244
395199	A	T	961	245
411086	A	T	1048	282
445844	A	T	1008	253
445931	A	T	1064	273
457692	A	T	905	220
464971	A	T	911	252
471704	A	T	1012	274
473157	A	T	860	253
573481	A	T	867	240
616658	A	T	900	232
625308	A	T	1067	280
627807	A	T	1005	256
635751	A	T	997	253
679136	A	T	1125	304
695351	A	T	916	230
707082	A	T	817	239
745713	A	T	1009	262
756443	A	T	1112	298
760343	A	T	949	238
761840	A	T	948	254
778404	A	T	842	228
821244	A	T	1043	227
824874	A	T	995	244
839128	A	T	911	209
842727	A	T	944	230
856010	A	T	1010	277
860712	A	T	989	236
890609	A	T	1052	69
913054	A	T	897	268
434	C	A	893	234
3491	C	A	999	240
4524	C	A	1004	254
8323	C	A	942	254
17423	C	A	1252	66
23779	C	A	1018	222
26523	C	A	824	220
26862	C	A	822	230
35019	C	A	1053	239
36317	C	A	975	250
51228	C	A	913	241
67008	C	A	1099	85
96763	C	A	1079	226
112886	C	A	1027	263
113972	C	A	886	242
117568	C	A	1033	249
120084	C	A	1005	245
122021	C	A	897	207
127554	C	A	982	237
136271	C	A	1048	261
149680	C	A	1056	255
159978	C	A	980	249
162843	C	A	1006	286
166275	C	A	965	195
175565	C	A	910	240
176307	C	A	1007	227
184254	C	A	944	234
185808	C	A	859	230
203731	C	A	916	227
204042	C	A	934	226
211864	C	A	944	230
219671	C	A	890	221
224163	C	A	1002	267
230027	C	A	1039	275
230151	C	A	984	252
239868	C	A	1006	260
261922	C	A	995	308
262823	C	A	805	185
265954	C	A	904	238
276998	C	A	960	239
280734	C	A	957	262
285335	C	A	1039	239
286369	C	A	1002	271
291608	C	A	821	167
292466	C	A	987	242
293416	C	A	929	256
296129	C	A	1035	278
306656	C	A	1014	240
310690	C	A	1014	253
324500	C	A	908	228
351717	C	A	921	202
355317	C	A	1140	300
356342	C	A	975	278
356820	C	A	975	233
375578	C	A	1006	262
395108	C	A	974	278
406205	C	A	915	242
428377	C	A	949	244
431424	C	A	894	219
437111	C	A	927	232
447673	C	A	1002	241
457495	C	A	957	240
462942	C	A	984	255
463873	C	A	955	219
472497	C	A	918	207
474539	C	A	1059	266
480491	C	A	946	224
496865	C	A	974	222
508163	C	A	993	238
518430	C	A	856	225
520198	C	A	887	239
523334	C	A	934	270
532563	C	A	921	213
536913	C	A	867	242
538069	C	A	1059	254
546241	C	A	892	254
546533	C	A	829	236
547303	C	A	894	224
550391	C	A	961	243
561596	C	A	1024	242
568288	C	A	945	254
581901	C	A	1004	253
588796	C	A	947	211
590674	C	A	1100	312
594471	C	A	1025	222
601282	C	A	1024	243
605451	C	A	1023	258
606303	C	A	961	229
609448	C	A	1075	257
612619	C	A	954	261
620220	C	A	1035	239
622684	C	A	1008	203
628580	C	A	877	238
642060	C	A	999	223
643025	C	A	1001	182
657856	C	A	944	233
661318	C	A	865	224
663796	C	A	1006	244
668241	C	A	904	271
684154	C	A	949	269
689054	C	A	1095	241
690492	C	A	1023	253
692520	C	A	957	272
698709	C	A	1126	77
701368	C	A	919	215
711158	C	A	1076	252
730572	C	A	917	236
732703	C	A	944	258
739923	C	A	924	248
746210	C	A	973	252
746665	C	A	1038	285
770026	C	A	1001	252
775644	C	A	915	229
776438	C	A	938	252
776881	C	A	961	227
777506	C	A	947	273
787400	C	A	929	208
792295	C	A	910	250
812948	C	A	1022	252
814327	C	A	1055	284
814850	C	A	971	222
823452	C	A	954	259
827435	C	A	1063	266
827549	C	A	1092	279
832177	C	A	974	249
835684	C	A	1009	277
851020	C	A	977	242
853167	C	A	951	264
859032	C	A	994	276
867989	C	A	929	246
871712	C	A	988	237
873752	C	A	993	259
878987	C	A	1035	227
879529	C	A	1039	236
887989	C	A	846	206
890631	C	A	1105	66
894212	C	A	1066	246
905749	C	A	919	197
911161	C	A	938	233
1356	C	G	1076	276
7095	C	G	947	226
8470	C	G	938	242
17274	C	G	1261	65
93754	C	G	935	267
104314	C	G	982	254
108585	C	G	958	269
110379	C	G	984	252
110907	C	G	987	225
129516	C	G	1070	272
139005	C	G	991	262
148615	C	G	964	228
170505	C	G	882	216
170506	C	G	878	212
173712	C	G	1029	281
173713	C	G	1030	276
188676	C	G	972	277
200868	C	G	972	264
210666	C	G	942	222
213081	C	G	978	227
225160	C	G	1232	196
237493	C	G	795	201
238135	C	G	976	251
242242	C	G	968	242
248947	C	G	951	281
275164	C	G	835	210
293853	C	G	961	274
324095	C	G	907	206
329239	C	G	974	235
336514	C	G	1090	274
338618	C	G	1008	246
338778	C	G	992	267
350929	C	G	852	230
356429	C	G	942	95
356451	C	G	943	98
356909	C	G	990	228
358496	C	G	873	229
372291	C	G	1050	257
388662	C	G	879	243
389921	C	G	922	225
455004	C	G	895	245
475775	C	G	829	233
501850	C	G	933	251
508436	C	G	1048	253
520254	C	G	885	234
539576	C	G	940	220
548689	C	G	924	212
564460	C	G	1062	168
598730	C	G	1024	195
601474	C	G	1005	226
612345	C	G	948	226
621332	C	G	963	229
631605	C	G	1096	284
637474	C	G	845	219
642041	C	G	1004	226
644578	C	G	1061	251
653170	C	G	979	242
663776	C	G	1002	237
670071	C	G	813	216
691740	C	G	910	206
697269	C	G	749	228
703652	C	G	1099	295
717260	C	G	935	210
729624	C	G	964	282
729660	C	G	951	281
732396	C	G	893	244
745445	C	G	1128	282
792275	C	G	893	238
814033	C	G	1115	295
833991	C	G	889	240
867732	C	G	881	250
867935	C	G	936	254
894114	C	G	999	231
894372	C	G	1176	245
898495	C	G	1059	231
899533	C	G	835	216
908873	C	G	1005	222
909673	C	G	891	275
988	C	T	1060	251
1407	C	T	1032	276
1515	C	T	999	264
1685	C	T	938	241
1700	C	T	918	237
2008	C	T	860	230
2344	C	T	803	219
3860	C	T	1028	240
4713	C	T	990	260
5487	C	T	979	220
5662	C	T	980	216
6401	C	T	974	237
6823	C	T	901	209
7305	C	T	1000	237
8011	C	T	878	224
8405	C	T	928	262
8943	C	T	873	200
9297	C	T	983	256
9645	C	T	933	235
10847	C	T	905	209
11176	C	T	924	224
12068	C	T	995	208
13099	C	T	997	266
13156	C	T	994	260
14200	C	T	995	251
14782	C	T	976	236
16409	C	T	995	224
16848	C	T	1040	261
17730	C	T	1185	68
18080	C	T	1030	65
18883	C	T	832	195
19128	C	T	951	212
19658	C	T	1005	251
20338	C	T	936	205
20887	C	T	1005	273
21424	C	T	973	230
21748	C	T	960	233
22025	C	T	971	231
22150	C	T	955	219
22722	C	T	939	257
23610	C	T	972	199
23975	C	T	933	214
24753	C	T	955	241
26537	C	T	822	215
26579	C	T	834	205
26813	C	T	820	214
27710	C	T	922	200
28228	C	T	918	217
29392	C	T	951	248
30568	C	T	925	238
30649	C	T	952	220
32855	C	T	971	255
33044	C	T	932	254
33570	C	T	904	226
35847	C	T	977	262
36157	C	T	970	263
36194	C	T	952	252
36515	C	T	974	240
37176	C	T	830	233
37267	C	T	859	241
37489	C	T	865	242
37720	C	T	888	228
37735	C	T	892	220
38486	C	T	904	201
38565	C	T	938	218
40753	C	T	898	216
40927	C	T	933	231
41399	C	T	1008	230
42625	C	T	968	249
42905	C	T	912	208
43668	C	T	871	217
44905	C	T	936	219
45403	C	T	956	240
45873	C	T	988	232
47094	C	T	955	220
47222	C	T	980	234
47749	C	T	932	223
48091	C	T	870	229
48226	C	T	852	213
48332	C	T	807	221
48438	C	T	856	221
48461	C	T	842	216
49611	C	T	875	217
50519	C	T	946	253
50631	C	T	941	259
50639	C	T	938	253
51729	C	T	997	281
52415	C	T	1023	267
52582	C	T	988	253
54472	C	T	921	232
54862	C	T	926	228
54986	C	T	902	211
55612	C	T	891	208
55755	C	T	916	226
56896	C	T	933	230
59010	C	T	929	247
60101	C	T	882	212
61364	C	T	835	184
61539	C	T	930	201
63463	C	T	952	239
66442	C	T	894	227
67123	C	T	937	255
69074	C	T	958	258
69599	C	T	954	263
74335	C	T	931	269
74905	C	T	1002	250
75288	C	T	941	265
75810	C	T	884	248
75955	C	T	859	227
78108	C	T	810	189
80936	C	T	1028	261
81252	C	T	1009	301
81594	C	T	1123	304
81693	C	T	1067	304
81722	C	T	1074	287
81742	C	T	1080	286
82761	C	T	965	219
82770	C	T	968	211
82817	C	T	956	214
82821	C	T	965	218
82980	C	T	953	215
83006	C	T	963	214
84539	C	T	886	251
84701	C	T	860	273
84813	C	T	896	267
84874	C	T	912	248
86656	C	T	891	262
88480	C	T	966	271
88675	C	T	945	230
90061	C	T	942	237
91309	C	T	922	261
92317	C	T	936	239
93046	C	T	891	226
93993	C	T	958	210
94774	C	T	856	190
95189	C	T	877	206
95665	C	T	963	251
96143	C	T	922	228
96361	C	T	887	214
96819	C	T	1083	228
97851	C	T	892	250
98115	C	T	904	231
98637	C	T	900	240
98787	C	T	883	244
99027	C	T	892	244
100677	C	T	1019	241
101094	C	T	975	221
101286	C	T	933	242
103350	C	T	989	238
105263	C	T	860	220
108345	C	T	995	264
108552	C	T	972	270
109065	C	T	905	253
109305	C	T	907	242
109980	C	T	943	243
110016	C	T	928	255
110644	C	T	1023	215
110647	C	T	1009	220
111074	C	T	993	269
111317	C	T	956	243
111610	C	T	889	247
111980	C	T	1072	204
113818	C	T	886	190
114523	C	T	820	211
115877	C	T	965	261
116737	C	T	1080	268
116924	C	T	1055	248
118430	C	T	1019	259
118583	C	T	1026	266
119331	C	T	1011	246
119565	C	T	997	229
119897	C	T	1022	259
120026	C	T	1004	244
120079	C	T	1013	250
120488	C	T	910	227
120523	C	T	933	233
120606	C	T	1022	275
120758	C	T	969	254
121893	C	T	881	197
122040	C	T	890	199
122224	C	T	868	217
122697	C	T	1012	243
123388	C	T	987	227
123666	C	T	996	233
124980	C	T	1009	241
125373	C	T	945	216
125571	C	T	993	236
126303	C	T	949	230
133633	C	T	970	280
134698	C	T	962	218
135411	C	T	1020	295
135741	C	T	1069	271
137261	C	T	963	289
137363	C	T	976	263
137951	C	T	941	226
140078	C	T	972	237
140310	C	T	1072	273
140775	C	T	1038	267
142317	C	T	833	205
142555	C	T	806	211
142764	C	T	936	233
143338	C	T	988	217
144349	C	T	983	233
144865	C	T	940	239
147068	C	T	916	217
148053	C	T	974	249
149338	C	T	1049	250
149521	C	T	1000	242
152225	C	T	942	250
152792	C	T	906	221
153319	C	T	850	240
155671	C	T	974	248
155735	C	T	1000	251
157420	C	T	1015	213
157721	C	T	882	225
158198	C	T	899	225
158687	C	T	918	229
159377	C	T	871	231
160690	C	T	911	200
166212	C	T	975	236
167363	C	T	1038	259
167618	C	T	967	244
168489	C	T	1062	243
168813	C	T	1003	226
169679	C	T	983	247
169739	C	T	1001	249
171584	C	T	960	244
173243	C	T	1140	256
173933	C	T	933	239
175407	C	T	942	231
175546	C	T	927	237
176838	C	T	954	246
176946	C	T	990	228
178636	C	T	1007	236
179112	C	T	1054	265
179726	C	T	1052	260
179768	C	T	1041	239
180159	C	T	982	248
180209	C	T	961	241
180629	C	T	1058	267
181815	C	T	1071	288
182289	C	T	961	236
182406	C	T	927	229
183350	C	T	915	247
184237	C	T	941	253
184245	C	T	943	234
184352	C	T	927	272
185743	C	T	863	238
186647	C	T	955	225
186718	C	T	941	216
186731	C	T	939	221
186779	C	T	942	223
189242	C	T	1027	298
189611	C	T	1018	284
189971	C	T	1014	261
190619	C	T	963	240
190894	C	T	944	250
192018	C	T	977	255
192378	C	T	931	231
193020	C	T	974	237
193416	C	T	1115	256
195564	C	T	1014	284
196613	C	T	1075	263
197853	C	T	1038	294
200024	C	T	918	239
200952	C	T	979	242
201203	C	T	1017	258
201381	C	T	1003	280
201717	C	T	959	247
201862	C	T	925	260
204541	C	T	1039	244
204973	C	T	1057	292
205246	C	T	1030	252
206186	C	T	986	252
207183	C	T	985	244
207238	C	T	981	250
208990	C	T	885	201
209011	C	T	889	195
209230	C	T	927	207
210575	C	T	949	252
210968	C	T	979	238
211510	C	T	924	231
211726	C	T	959	251
211915	C	T	964	220
213094	C	T	982	230
213993	C	T	979	251
214262	C	T	928	236
215702	C	T	1038	291
216110	C	T	1024	258
216680	C	T	949	252
217979	C	T	945	262
219822	C	T	874	216
220326	C	T	949	239
220569	C	T	946	236
220812	C	T	941	249
221398	C	T	904	220
221625	C	T	900	234
222034	C	T	988	251
222480	C	T	990	252
222945	C	T	914	227
222963	C	T	939	232
224553	C	T	934	252
224865	C	T	898	240
225181	C	T	1017	245
226975	C	T	921	239
228614	C	T	1045	254
230563	C	T	960	226
230762	C	T	936	237
231084	C	T	946	252
231841	C	T	1051	263
234819	C	T	843	223
235050	C	T	827	232
235174	C	T	873	226
235765	C	T	907	226
236799	C	T	1006	274
236884	C	T	1048	268
237552	C	T	779	210
239302	C	T	576	219
239444	C	T	723	255
240114	C	T	955	248
240324	C	T	936	255
241072	C	T	893	248
241841	C	T	958	279
243001	C	T	1066	271
243693	C	T	1059	320
244530	C	T	1014	274
244821	C	T	960	253
245670	C	T	940	213
246845	C	T	949	247
247217	C	T	894	254
247232	C	T	896	259
247430	C	T	880	240
248452	C	T	969	304
249328	C	T	903	238
250023	C	T	959	205
250055	C	T	972	202
250762	C	T	849	220
251008	C	T	916	231
251012	C	T	919	233
251726	C	T	1025	218
251878	C	T	1066	253
252611	C	T	1056	277
252861	C	T	975	261
253066	C	T	972	245
253315	C	T	970	226
254803	C	T	1100	261
254950	C	T	1075	281
255205	C	T	1038	295
257579	C	T	1016	256
257996	C	T	1014	252
260212	C	T	930	217
262021	C	T	1022	304
262588	C	T	932	224
265159	C	T	937	238
266325	C	T	872	211
266877	C	T	1039	228
269682	C	T	970	239
269868	C	T	932	224
270953	C	T	817	178
271229	C	T	851	186
272151	C	T	829	206
273521	C	T	976	277
273770	C	T	950	245
273813	C	T	963	216
274546	C	T	923	216
275023	C	T	867	231
275202	C	T	855	210
275640	C	T	964	223
275657	C	T	966	215
276416	C	T	810	183
276872	C	T	998	213
277787	C	T	932	243
278678	C	T	822	241
279818	C	T	1061	251
282152	C	T	842	192
284017	C	T	1035	281
284536	C	T	981	230
284948	C	T	972	242
285286	C	T	1051	238
286370	C	T	997	271
287505	C	T	956	251
287580	C	T	1011	244
288545	C	T	904	266
289116	C	T	1111	292
289768	C	T	1019	278
291076	C	T	876	223
291346	C	T	920	224
292634	C	T	922	226
293861	C	T	954	280
295105	C	T	901	228
297027	C	T	971	230
298014	C	T	1052	268
298567	C	T	880	242
299052	C	T	1006	268
299488	C	T	1026	269
299683	C	T	1016	283
299791	C	T	997	268
299880	C	T	960	244
299941	C	T	976	247
300286	C	T	964	250
301449	C	T	938	217
303279	C	T	889	222
303571	C	T	817	218
303657	C	T	769	214
303898	C	T	843	241
303936	C	T	839	224
304000	C	T	807	242
304055	C	T	815	245
304057	C	T	821	240
304341	C	T	822	243
304538	C	T	870	268
304683	C	T	901	283
[truncated: 3,679 more rows]

## Sheet: Sheet3
Supplementary Table S5: List of Orthologous Genes used in Phylogenomic Analysis
List of 81 Orthologs
Gene	Full Gene Name	Xiphinematobacter CDS
ispF	2-C-methyl-D-erythritol 2 4-cyclodiphosphate synthase	>Xa_PROKKA_00562
waaA	3-deoxy-D-manno-octulosonic acid transferase	>Xa_PROKKA_00267
rpsJ	30S ribosomal protein S10	>Xa_PROKKA_00490
rpsL	30S ribosomal protein S12	>Xa_PROKKA_00487
rpsQ	30S ribosomal protein S17	>Xa_PROKKA_00500
rpsD	30S ribosomal protein S4	>Xa_PROKKA_00514
rpsE	30S ribosomal protein S5	>Xa_PROKKA_00507
rpsF	30S ribosomal protein S6	>Xa_PROKKA_00802
rpsG	30S ribosomal protein S7	>Xa_PROKKA_00488
rpsH	30S ribosomal protein S8	>Xa_PROKKA_00504
rpsI	30S ribosomal protein S9	>Xa_PROKKA_00271
ispE	4-diphosphocytidyl-2-C-methyl-D-erythritol kinase	>Xa_PROKKA_00188
rplA	50S ribosomal protein L1	>Xa_PROKKA_00332
rplJ	50S ribosomal protein L10	>Xa_PROKKA_00331
rplK	50S ribosomal protein L11	>Xa_PROKKA_00333
rplM	50S ribosomal protein L13	>Xa_PROKKA_00272
rplN	50S ribosomal protein L14	>Xa_PROKKA_00501
rplP	50S ribosomal protein L16	>Xa_PROKKA_00498
rplR	50S ribosomal protein L18	>Xa_PROKKA_00506
rplS	50S ribosomal protein L19	>Xa_PROKKA_00532
rplB	50S ribosomal protein L2	>Xa_PROKKA_00494
rplT	50S ribosomal protein L20	>Xa_PROKKA_00864
rplV	50S ribosomal protein L22	>Xa_PROKKA_00496
rplW	50S ribosomal protein L23	>Xa_PROKKA_00493
rplX	50S ribosomal protein L24	>Xa_PROKKA_00502
rpmC	50S ribosomal protein L29	>Xa_PROKKA_00499
rplC	50S ribosomal protein L3	>Xa_PROKKA_00491
rpmI	50S ribosomal protein L35	>Xa_PROKKA_00865
rplE	50S ribosomal protein L5	>Xa_PROKKA_00503
rplF	50S ribosomal protein L6	>Xa_PROKKA_00505
rplL	50S ribosomal protein L7/L12	>Xa_PROKKA_00329
rplI	50S ribosomal protein L9	>Xa_PROKKA_00800
argS	Alanine—tRNA ligase	>Xa_PROKKA_00006
asd	Aspartate-semialdehyde dehydrogenase	>Xa_PROKKA_00156
gatB	Aspartate—tRNA ligase	>Xa_PROKKA_00674
atpA	ATP synthase subunit alpha	>Xa_PROKKA_00304
folD	Bifunctional protein FolD protein	>Xa_PROKKA_00749
speA	Biosynthetic arginine decarboxylase	>Xa_PROKKA_00017
aroC	Chorismate synthase	>Xa_PROKKA_00169
hemB	Delta-aminolevulinic acid dehydratase	>Xa_PROKKA_00831
dapF	Diaminopimelate epimerase	>Xa_PROKKA_00660
dnaG	DNA primase	>Xa_PROKKA_00433
rpoC	DNA-directed RNA polymerase subunit beta'	>Xa_PROKKA_00327
sufB	FeS cluster assembly protein SufB	>Xa_PROKKA_00566
sufD	FeS cluster assembly protein SufD	>Xa_PROKKA_00565
frdB	Fumarate reductase iron-sulfur subunit	>Xa_PROKKA_00681
hemA	Glutamyl-tRNA reductase	>Xa_PROKKA_00850
glyQS	Glycine—tRNA ligase	>Xa_PROKKA_00821
obg	GTPase ObgG	>Xa_PROKKA_00457
hisS	Histidine—tRNA ligase	>Xa_PROKKA_00673
leuS	Leucine—tRNA ligase	>Xa_PROKKA_00339
ftsW	Lipid II flippase FtsW	>Xa_PROKKA_00353
lspA	Lipoprotein signal peptidase	>Xa_PROKKA_00843
lipA	Lipoyl synthase	>Xa_PROKKA_00389
dapL	LL-diaminopimelate aminotransferase	>Xa_PROKKA_00086
map	Methionine aminopeptidase 1	>Xa_PROKKA_00510
metG	Methionine—tRNA ligase	>Xa_PROKKA_00225
pth	Peptidyl-tRNA hydrolase	>Xa_PROKKA_00803
pheS	Phenylalanine—tRNA ligase alpha subunit	>Xa_PROKKA_00863
hemC	Porphobilinogen deaminase	>Xa_PROKKA_00851
priA	Primosomal protein N'	>Xa_PROKKA_00193
recA	Protein RecA	>Xa_PROKKA_00149
secA	Protein translocase subunit SecA	>Xa_PROKKA_00647
secY	Protein translocase subunit SecY	>Xa_PROKKA_00509
recR	Recombination protein RecR	>Xa_PROKKA_00388
ribF	Riboflavin biosynthesis protein RibF	>Xa_PROKKA_00139
rsmI	Ribosomal RNA small subunit methyltransferase I	>Xa_PROKKA_00157
rbfA	Ribosome-binding factor A	>Xa_PROKKA_00142
frr	Ribosome-recycling factor	>Xa_PROKKA_00826
metK	S-adenosylmethionine synthase	>Xa_PROKKA_00184
serS	Serine—tRNA ligase	>Xa_PROKKA_00666
ssb	Single-stranded DNA-binding protein	>Xa_PROKKA_00801
smpB	SsrA-binding protein	>Xa_PROKKA_00605
thiL	Thiamine-monophosphate kinase	>Xa_PROKKA_00571
thrS	Threonine—tRNA ligase	>Xa_PROKKA_00771
miaA	tRNA dimethylallyltransferase	>Xa_PROKKA_00037
tsaD	tRNA N6-adenosine threonylcarbamoyltransferase	>Xa_PROKKA_00470
truA	tRNA pseudouridine synthase A	>Xa_PROKKA_00421
truB	tRNA pseudouridine synthase B	>Xa_PROKKA_00140
tsaE	tRNA threonylcarbamoyladenosine biosynthesis protein TsaE	>Xa_PROKKA_00481
pyrH	Uridylate kinase	>Xa_PROKKA_00827

## Sheet: Sheet4
Supplementary Table S7: GoMiner GO enrichment results for Xiphinematobacter, Akkermansia muciniphilia, and Methlyacidiphilum infernorum versus genes shared by free-living outgoups, Chthoniobacter flavus, Pedosphaera parvula, and Opitutus terrae.
Xiphinematobacter:												A. muciniphilia:												M. infernorum												Supplementary table - GoMiner GO term enrichment results for shared outgroups C. flavus, A. muciniphilia, and M. infernorum compared with Xiphinematobacter												Supplementary table - Genes in amino acid and vitamin/coenzyme/cofactor pathways in Xiphinematobacter, A. muciniphilia, M. infernorum, and Wolbachia wOo
HYPERLINKED GO CATEGORY	TOTAL GENES	CHANGED GENES	ENRICHMENT	LOG10(p)	pvalue	CUMULATIVE NUMBER OF CATEGORIES	CUMULATIVE RANDOMS LOWER BOUND	CUMULATIVE RANDOMS MEAN	CUMULATIVE RANDOMS UPPER BOUND	FALSE DISCOVERY RATE		HYPERLINKED GO CATEGORY	TOTAL GENES	CHANGED GENES	ENRICHMENT	LOG10(p)	pvalue	CUMULATIVE NUMBER OF CATEGORIES	CUMULATIVE RANDOMS LOWER BOUND	CUMULATIVE RANDOMS MEAN	CUMULATIVE RANDOMS UPPER BOUND	FALSE DISCOVERY RATE		HYPERLINKED GO CATEGORY	TOTAL GENES	CHANGED GENES	ENRICHMENT	LOG10(p)	pvalue	CUMULATIVE NUMBER OF CATEGORIES	CUMULATIVE RANDOMS LOWER BOUND	CUMULATIVE RANDOMS MEAN	CUMULATIVE RANDOMS UPPER BOUND	FALSE DISCOVERY RATE		HYPERLINKED GO CATEGORY	TOTAL GENES	CHANGED GENES	ENRICHMENT	LOG10(p)	pvalue	CUMULATIVE NUMBER OF CATEGORIES	CUMULATIVE RANDOMS LOWER BOUND	CUMULATIVE RANDOMS MEAN	CUMULATIVE RANDOMS UPPER BOUND	FALSE DISCOVERY RATE
GO:0040007_growth	265	212	1.40185	-19.2883	5.14901e-20	1	0	0	0	0		GO:0034470_ncRNA_processing	73	73	1.29131	-8.39113	4.06322e-09	1	0	0	0	0		GO:0040007_growth	288	268	1.1702	-11.8912	1.28456e-12	1	0	0	0	0		GO:0050794_regulation_of_cellular_process	79	30	1.91707	-4.27519	5.30657e-05	1	-0.073395	0.004	0.081395	0.004		ESSENTIAL AAs
GO:0006412_translation	139	120	1.51279	-14.8261	1.49231e-15	2	0	0	0	0		GO:0040007_growth	278	248	1.15196	-7.89814	1.26433e-08	2	0	0	0	0		GO:0006412_translation	149	139	1.17313	-6.0661	8.58824e-07	2	-0.030623	0.001	0.032623	0.0005		GO:0050789_regulation_of_biological_process	80	30	1.8931	-4.1506	7.06977e-05	2	-0.101307	0.008	0.117307	0.004		GO:0006526_arginine_biosynthetic_process
GO:0044281_small_molecule_metabolic_process	449	292	1.13959	-5.77413	1.68215e-06	3	0	0	0	0		GO:0034660_ncRNA_metabolic_process	104	99	1.22923	-6.55609	2.77911e-07	3	0	0	0	0		GO:0044271_cellular_nitrogen_compound_biosynthetic_process	319	280	1.10379	-5.14282	7.19752e-06	3	-0.061246	0.002	0.065246	0.000667		GO:0023052_signaling	25	13	2.6251	-3.59366	0.000254884	3	-0.342176	0.037	0.416176	0.012333		GO:0000105_histidine_biosynthetic_process
GO:0042180_cellular_ketone_metabolic_process	267	184	1.20758	-5.65114	2.23283e-06	4	0	0	0	0		GO:0006396_RNA_processing	86	83	1.24627	-6.3802	4.16674e-07	4	0	0	0	0		GO:0009308_amine_metabolic_process	279	246	1.10879	-4.82393	1.49994e-05	4	-0.067682	0.003	0.073682	0.00075		GO:0006777_Mo-molybdopterin_cofactor_biosynthetic_process	5	5	5.04828	-3.54004	0.000288379	8	-0.434928	0.057	0.548928	0.007125		GO:0009097_isoleucine_biosynthetic_process
GO:0019752_carboxylic_acid_metabolic_process	261	180	1.20849	-5.54254	2.86719e-06	6	0	0	0	0		GO:0009308_amine_metabolic_process	296	258	1.12554	-5.916	1.2134e-06	5	0	0	0	0		GO:0044281_small_molecule_metabolic_process	541	457	1.06228	-4.13612	7.30946e-05	6	-0.151038	0.007	0.165038	0.001167		GO:0019720_Mo-molybdopterin_cofactor_metabolic_process	5	5	5.04828	-3.54004	0.000288379	8	-0.434928	0.057	0.548928	0.007125		GO:0009098_leucine_biosynthetic_process
GO:0043436_oxoacid_metabolic_process	261	180	1.20849	-5.54254	2.86719e-06	6	0	0	0	0		GO:0044283_small_molecule_biosynthetic_process	358	308	1.11096	-5.88947	1.28983e-06	6	0	0	0	0		GO:0019752_carboxylic_acid_metabolic_process	309	268	1.09067	-3.92149	0.000119816	11	-0.162675	0.013	0.188675	0.001182		GO:0032324_molybdopterin_cofactor_biosynthetic_process	5	5	5.04828	-3.54004	0.000288379	8	-0.434928	0.057	0.548928	0.007125		GO:0009085_lysine_biosynthetic_process
GO:0006082_organic_acid_metabolic_process	267	183	1.20102	-5.34462	4.52248e-06	7	0	0	0	0		GO:0009110_vitamin_biosynthetic_process	86	82	1.23125	-5.54518	2.84983e-06	7	0	0	0	0		GO:0043436_oxoacid_metabolic_process	309	268	1.09067	-3.92149	0.000119816	11	-0.162675	0.013	0.188675	0.001182		GO:0043545_molybdopterin_cofactor_metabolic_process	5	5	5.04828	-3.54004	0.000288379	8	-0.434928	0.057	0.548928	0.007125		GO:0009086_methionine_biosynthetic_process
GO:0044283_small_molecule_biosynthetic_process	291	197	1.18627	-5.1984	6.33285e-06	8	0	0	0	0		GO:0006412_translation	157	142	1.16794	-5.24321	5.71205e-06	8	0	0	0	0		GO:0051188_cofactor_biosynthetic_process	147	133	1.13776	-3.86619	0.000136086	12	-0.171574	0.015	0.201574	0.00125		GO:0051189_prosthetic_group_metabolic_process	5	5	5.04828	-3.54004	0.000288379	8	-0.434928	0.057	0.548928	0.007125		GO:0009094_L-phenylalanine_biosynthetic_process
GO:0009308_amine_metabolic_process	237	164	1.21257	-5.12689	7.4664e-06	9	0	0	0	0		GO:0008033_tRNA_processing	46	46	1.29131	-5.21804	6.05282e-06	9	0	0	0	0		GO:0044106_cellular_amine_metabolic_process	238	209	1.1043	-3.79343	0.000160905	13	-0.1762	0.018	0.2122	0.001385		GO:0042558_pteridine-containing_compound_metabolic_process	14	9	3.24532	-3.51734	0.000303848	9	-0.43628	0.063	0.56228	0.007		GO:0009088_threonine_biosynthetic_process
GO:0006520_cellular_amino_acid_metabolic_process	204	142	1.21975	-4.60156	2.50288e-05	10	-0.073395	0.004	0.081395	0.0004		GO:0044085_cellular_component_biogenesis	168	151	1.16064	-5.1558	6.98557e-06	10	0	0	0	0		GO:0044283_small_molecule_biosynthetic_process	340	295	1.09109	-4.39431	4.03357e-05	5	-0.151038	0.007	0.165038	0.0014		GO:0006355_regulation_of_transcription__DNA-dependent	52	21	2.03873	-3.50314	0.000313947	11	-0.43628	0.063	0.56228	0.005727		GO:0000162_tryptophan_biosynthetic_process
GO:0034660_ncRNA_metabolic_process	87	67	1.34948	-4.39538	4.02362e-05	11	-0.130732	0.007	0.144732	0.000636		GO:0006520_cellular_amino_acid_metabolic_process	254	221	1.12354	-4.86422	1.36704e-05	14	-0.030623	0.001	0.032623	7.1e-05		GO:0006082_organic_acid_metabolic_process	315	273	1.08986	-3.94333	0.00011394	9	-0.162675	0.013	0.188675	0.001444		GO:0051252_regulation_of_RNA_metabolic_process	52	21	2.03873	-3.50314	0.000313947	11	-0.43628	0.063	0.56228	0.005727		GO:0009099_valine_biosynthetic_process
GO:0044106_cellular_amine_metabolic_process	207	143	1.21053	-4.34689	4.49894e-05	12	-0.130732	0.007	0.144732	0.000583		GO:0044271_cellular_nitrogen_compound_biosynthetic_process	323	277	1.10741	-4.93198	1.16956e-05	13	-0.030623	0.001	0.032623	7.7e-05		GO:0042180_cellular_ketone_metabolic_process	315	273	1.08986	-3.94333	0.00011394	9	-0.162675	0.013	0.188675	0.001444		GO:0000160_two-component_signal_transduction_system_(phosphorelay)	20	11	2.77655	-3.37452	0.000422163	12	-0.461665	0.082	0.625665	0.006833		NON-ESSENTIAL AAs
GO:0044267_cellular_protein_metabolic_process	258	174	1.18179	-4.3283	4.69567e-05	13	-0.133266	0.008	0.149266	0.000615		GO:0006766_vitamin_metabolic_process	89	84	1.21877	-5.09543	8.02725e-06	12	-0.030623	0.001	0.032623	8.3e-05		GO:0006520_cellular_amino_acid_metabolic_process	235	207	1.1077	-3.95847	0.000110035	7	-0.162675	0.013	0.188675	0.001857		GO:0023046_signaling_process	23	12	2.63388	-3.3632	0.000433308	14	-0.485223	0.088	0.661223	0.006286		GO:0006523_alanine_biosynthetic_process
GO:0071843_cellular_component_biogenesis_at_cellular_level	71	56	1.3821	-4.25276	5.58776e-05	14	-0.177452	0.012	0.201452	0.000857		GO:0009451_RNA_modification	56	55	1.26825	-5.1204	7.57877e-06	11	-0.030623	0.001	0.032623	9.1e-05		GO:0046483_heterocycle_metabolic_process	257	223	1.09116	-3.26565	0.000542433	15	-0.334454	0.08	0.494454	0.005333		GO:0023060_signal_transmission	23	12	2.63388	-3.3632	0.000433308	14	-0.485223	0.088	0.661223	0.006286		GO:0006529_asparagine_biosynthetic_process
GO:0016053_organic_acid_biosynthetic_process	169	119	1.23388	-4.20386	6.25376e-05	15	-0.177452	0.012	0.201452	0.0008		GO:0042364_water-soluble_vitamin_biosynthetic_process	78	74	1.22509	-4.76422	1.72098e-05	17	-0.073395	0.004	0.081395	0.000235		GO:0051186_cofactor_metabolic_process	205	180	1.10417	-3.26659	0.000541269	14	-0.334454	0.08	0.494454	0.005714		GO:0019219_regulation_of_nucleobase__nucleoside__nucleotide_and_nucleic_acid_metabolic_process	61	23	1.90345	-3.2762	0.000529422	16	-0.501913	0.105	0.711913	0.006562		GO:0006532_aspartate_biosynthetic_process
GO:0009058_biosynthetic_process	662	405	1.07203	-4.15622	6.97887e-05	16	-0.17901	0.013	0.20501	0.000812		GO:0044106_cellular_amine_metabolic_process	258	224	1.12114	-4.77485	1.67938e-05	16	-0.073395	0.004	0.081395	0.00025		GO:0034660_ncRNA_metabolic_process	102	93	1.14657	-3.07789	0.000835824	16	-0.553847	0.148	0.849847	0.00925		GO:0051171_regulation_of_nitrogen_compound_metabolic_process	61	23	1.90345	-3.2762	0.000529422	16	-0.501913	0.105	0.711913	0.006562		GO:0019344_cysteine_biosynthetic_process
GO:0046394_carboxylic_acid_biosynthetic_process	165	116	1.23193	-4.04617	8.9915e-05	17	-0.250651	0.019	0.288651	0.001118		GO:0044281_small_molecule_metabolic_process	556	461	1.07068	-4.77712	1.67063e-05	15	-0.073395	0.004	0.081395	0.000267		GO:0009108_coenzyme_biosynthetic_process	86	79	1.15517	-2.92087	0.00119985	17	-0.613258	0.207	1.02726	0.012176		GO:0031323_regulation_of_cellular_metabolic_process	66	24	1.83574	-3.12913	0.000742797	17	-0.615233	0.153	0.921233	0.009		GO:0006537_glutamate_biosynthetic_process
GO:0044249_cellular_biosynthetic_process	643	394	1.07373	-4.00487	9.88856e-05	18	-0.251429	0.02	0.291429	0.001111		GO:0042254_ribosome_biogenesis	40	40	1.29131	-4.52428	2.99032e-05	18	-0.089784	0.005	0.099784	0.000278		GO:0018130_heterocycle_biosynthetic_process	142	126	1.11583	-2.77234	0.00168913	18	-0.814336	0.303	1.42034	0.016833		GO:0019222_regulation_of_metabolic_process	67	24	1.80834	-3.01758	0.000960331	18	-0.629035	0.156	0.941035	0.008667		GO:0006542_glutamine_biosynthetic_process
GO:0019748_secondary_metabolic_process	20	19	1.6647	-3.71902	0.000190977	19	-0.285513	0.038	0.361513	0.002		GO:0006767_water-soluble_vitamin_metabolic_process	81	76	1.2116	-4.35036	4.4631e-05	19	-0.106859	0.007	0.120859	0.000368		GO:0006732_coenzyme_metabolic_process	140	124	1.11381	-2.65884	0.0021936	20	-0.84639	0.393	1.63239	0.01965		GO:0042559_pteridine-containing_compound_biosynthetic_process	13	8	3.10663	-2.98292	0.00104012	19	-0.679032	0.169	1.01703	0.008895		GO:0006545_glycine_biosynthetic_process
GO:0006399_tRNA_metabolic_process	67	52	1.36	-3.63427	0.00023213	20	-0.301317	0.049	0.399317	0.00245		GO:0071843_cellular_component_biogenesis_at_cellular_level	87	81	1.20226	-4.2542	5.5693e-05	20	-0.133568	0.011	0.155568	0.00055		GO:0009112_nucleobase_metabolic_process	37	36	1.22354	-2.70773	0.00196006	19	-0.8509	0.38	1.6109	0.02		GO:0045449_regulation_of_transcription	60	22	1.85103	-2.95137	0.00111848	20	-0.700425	0.205	1.11042	0.01025		GO:0006561_proline_biosynthetic_process
GO:0019538_protein_metabolic_process	337	218	1.13354	-3.58037	0.000262801	21	-0.304704	0.051	0.406704	0.002429		GO:0006399_tRNA_metabolic_process	78	73	1.20854	-4.07785	8.35897e-05	21	-0.148713	0.015	0.178713	0.000714		GO:0044085_cellular_component_biogenesis	151	133	1.10762	-2.59681	0.00253038	21	-0.901176	0.477	1.85518	0.022714		GO:0009889_regulation_of_biosynthetic_process	65	23	1.78631	-2.81916	0.00151648	25	-0.849268	0.415	1.67927	0.0166		GO:0016260_selenocysteine_biosynthetic_process
GO:0044271_cellular_nitrogen_compound_biosynthetic_process	270	176	1.14225	-3.06114	0.000868678	22	-0.583414	0.205	0.993414	0.009318		GO:0009309_amine_biosynthetic_process	168	148	1.13759	-3.88576	0.000130088	22	-0.157853	0.02	0.197853	0.000909		GO:0006766_vitamin_metabolic_process	72	66	1.15274	-2.42887	0.00372501	24	-0.935953	0.699	2.33395	0.029125		GO:0010556_regulation_of_macromolecule_biosynthetic_process	65	23	1.78631	-2.81916	0.00151648	25	-0.849268	0.415	1.67927	0.0166		GO:0006564_L-serine_biosynthetic_process
GO:0051186_cofactor_metabolic_process	166	113	1.19284	-3.01459	0.000966957	23	-0.608055	0.245	1.09806	0.010652		GO:0008652_cellular_amino_acid_biosynthetic_process	162	143	1.13986	-3.86288	0.000137125	23	-0.159531	0.021	0.201531	0.000913		GO:0008152_metabolic_process	1118	900	1.01232	-2.43076	0.00370887	23	-0.93397	0.692	2.31797	0.030087		GO:0031326_regulation_of_cellular_biosynthetic_process	65	23	1.78631	-2.81916	0.00151648	25	-0.849268	0.415	1.67927	0.0166		GO:0006571_tyrosine_biosynthetic_process
GO:0009309_amine_biosynthetic_process	141	97	1.20549	-2.85845	0.00138531	24	-0.726182	0.362	1.45018	0.015083		GO:0006400_tRNA_modification	34	34	1.29131	-3.83455	0.000146368	24	-0.200661	0.026	0.252661	0.001083		GO:0006220_pyrimidine_nucleotide_metabolic_process	34	33	1.22054	-2.43364	0.00368436	22	-0.937589	0.686	2.30959	0.031182		GO:0060255_regulation_of_macromolecule_metabolic_process	65	23	1.78631	-2.81916	0.00151648	25	-0.849268	0.415	1.67927	0.0166		VITAMINS/COFACTORS/COENZYMES
GO:0006396_RNA_processing	70	52	1.30172	-2.81758	0.001522	25	-0.742694	0.414	1.57069	0.01656		GO:0006364_rRNA_processing	33	33	1.29131	-3.71999	0.000190551	26	-0.207767	0.033	0.273767	0.001269		GO:0046394_carboxylic_acid_biosynthetic_process	188	163	1.0903	-2.39134	0.00406126	25	-0.93946	0.784	2.50746	0.03136		GO:2000112_regulation_of_cellular_macromolecule_biosynthetic_process	65	23	1.78631	-2.81916	0.00151648	25	-0.849268	0.415	1.67927	0.0166		GO:0009102_biotin_biosynthetic_process
GO:0008652_cellular_amino_acid_biosynthetic_process	135	93	1.20715	-2.78154	0.00165372	26	-0.756285	0.477	1.71029	0.018346		GO:0016072_rRNA_metabolic_process	33	33	1.29131	-3.71999	0.000190551	26	-0.207767	0.033	0.273767	0.001269		GO:0006399_tRNA_metabolic_process	78	71	1.14467	-2.37441	0.00422268	26	-0.935054	0.851	2.63705	0.032731		GO:0007165_signal_transduction	11	7	3.21254	-2.77026	0.00169722	26	-0.875066	0.463	1.80107	0.017808		GO:0046656_folic_acid_biosynthetic_process
GO:0044238_primary_metabolic_process	760	452	1.04216	-2.75128	0.00177305	27	-0.781487	0.506	1.79349	0.018741		GO:0022613_ribonucleoprotein_complex_biogenesis	41	40	1.25982	-3.51019	0.000308897	27	-0.231495	0.049	0.329495	0.001815		GO:0055086_nucleobase__nucleoside_and_nucleotide_metabolic_process	193	167	1.08812	-2.35711	0.0043943	27	-0.939855	0.892	2.72385	0.033037		GO:0006351_transcription__DNA-dependent	58	21	1.82782	-2.75	0.00177828	27	-0.873304	0.48	1.8333	0.017778		GO:0006750_glutathione_biosynthetic_process
GO:0008610_lipid_biosynthetic_process	118	82	1.21771	-2.66229	0.00217626	28	-0.824117	0.66	2.14412	0.023571		GO:0006730_one-carbon_metabolic_process	48	46	1.23751	-3.36658	0.000429954	28	-0.350627	0.089	0.528627	0.003179		GO:0006767_water-soluble_vitamin_metabolic_process	69	63	1.14818	-2.22456	0.00596267	32	-0.938481	1.19	3.31848	0.037188		GO:0080090_regulation_of_primary_metabolic_process	66	23	1.75925	-2.71437	0.00193032	28	-0.879529	0.493	1.86553	0.017607		GO:0016226_iron-sulfur_cluster_assembly
GO:0034470_ncRNA_processing	60	45	1.31423	-2.63267	0.00232987	29	-0.838807	0.703	2.24481	0.024241		GO:0006259_DNA_metabolic_process	189	163	1.11367	-3.13473	0.000733287	29	-0.422712	0.145	0.712712	0.005		GO:0009110_vitamin_biosynthetic_process	69	63	1.14818	-2.22456	0.00596267	32	-0.938481	1.19	3.31848	0.037188		GO:0018106_peptidyl-histidine_phosphorylation	9	6	3.36552	-2.56395	0.00272928	30	-1.00168	0.686	2.37368	0.022867		GO:0009107_lipoate_biosynthetic_process
GO:0006414_translational_elongation	19	17	1.56786	-2.61347	0.00243517	30	-0.845731	0.751	2.34773	0.025033		GO:0032259_methylation	37	36	1.25641	-3.09235	0.00080845	30	-0.445613	0.16	0.765613	0.005333		GO:0016053_organic_acid_biosynthetic_process	191	165	1.08635	-2.26342	0.00545227	29	-0.948272	1.088	3.12427	0.037517		GO:0018202_peptidyl-histidine_modification	9	6	3.36552	-2.56395	0.00272928	30	-1.00168	0.686	2.37368	0.022867		GO:0032324_molybdopterin_cofactor_biosynthetic_process
GO:0006732_coenzyme_metabolic_process	117	81	1.21314	-2.55744	0.00277054	31	-0.877958	0.881	2.63996	0.028419		GO:0016053_organic_acid_biosynthetic_process	209	179	1.10596	-3.07067	0.000849832	31	-0.480225	0.168	0.816225	0.005419		GO:0006725_cellular_aromatic_compound_metabolic_process	145	127	1.10142	-2.28007	0.00524729	28	-0.938151	1.058	3.05415	0.037786		GO:0010468_regulation_of_gene_expression	64	22	1.73534	-2.52273	0.00300106	31	-1.01189	0.731	2.47389	0.023581		GO:0008615_pyridoxine_biosynthetic_process
GO:0044237_cellular_metabolic_process	803	474	1.03436	-2.54908	0.00282434	32	-0.878447	0.882	2.64245	0.027562		GO:0006082_organic_acid_metabolic_process	329	275	1.07936	-3.02738	0.000938906	32	-0.49291	0.19	0.87291	0.005938		GO:0051301_cell_division	76	69	1.1417	-2.24315	0.00571275	30	-0.944959	1.148	3.24096	0.038267		GO:0065007_biological_regulation	101	31	1.54947	-2.47931	0.00331658	32	-1.00828	0.77	2.54827	0.024062		GO:0009231_riboflavin_biosynthetic_process
GO:0006310_DNA_recombination	62	46	1.3001	-2.51712	0.00304004	33	-0.876713	0.926	2.72871	0.028061		GO:0019752_carboxylic_acid_metabolic_process	320	267	1.07744	-2.82881	0.00148316	35	-0.612563	0.307	1.22656	0.008771		GO:0046112_nucleobase_biosynthetic_process	22	22	1.25753	-2.21102	0.00615154	33	-0.909372	1.358	3.62537	0.041152		GO:0032774_RNA_biosynthetic_process	62	21	1.7099	-2.33486	0.00462532	33	-1.06196	1.042	3.14596	0.031576
GO:0006418_tRNA_aminoacylation_for_protein_translation	35	28	1.40185	-2.47114	0.00337955	36	-0.968242	1.052	3.07224	0.029222		GO:0043436_oxoacid_metabolic_process	320	267	1.07744	-2.82881	0.00148316	35	-0.612563	0.307	1.22656	0.008771		GO:0008652_cellular_amino_acid_biosynthetic_process	148	129	1.09609	-2.13486	0.00733063	35	-0.968965	1.639	4.24697	0.046829		GO:0006350_transcription	66	22	1.68276	-2.33015	0.00467575	34	-1.06907	1.06	3.18907	0.031176		Xiphinematobacter Genes
GO:0043038_amino_acid_activation	35	28	1.40185	-2.47114	0.00337955	36	-0.968242	1.052	3.07224	0.029222		GO:0042180_cellular_ketone_metabolic_process	330	275	1.0761	-2.84147	0.00144055	33	-0.61008	0.306	1.22208	0.009273		GO:0009309_amine_biosynthetic_process	154	134	1.09421	-2.14323	0.00719063	34	-0.957607	1.623	4.20361	0.047735		GO:0018193_peptidyl-amino_acid_modification	10	6	3.02897	-2.24307	0.00571384	35	-1.17159	1.274	3.71959	0.0364		GO:0000105_histidine_biosynthetic_process	ATPC
GO:0043039_tRNA_aminoacylation	35	28	1.40185	-2.47114	0.00337955	36	-0.968242	1.052	3.07224	0.029222		GO:0071840_cellular_component_organization_or_biogenesis	265	223	1.08665	-2.79349	0.00160882	36	-0.634783	0.348	1.33078	0.009667		GO:0016043_cellular_component_organization	208	178	1.07615	-2.02148	0.00951755	46	-0.872959	2.218	5.30896	0.048217		GO:0006935_chemotaxis	3	3	5.04828	-2.11668	0.0076439	51	-1.08598	2.455	5.99598	0.048137		GO:0000105_histidine_biosynthetic_process	FOLD
GO:0044085_cellular_component_biogenesis	137	93	1.18952	-2.45953	0.00347114	37	-0.962208	1.061	3.08421	0.028676		GO:0046483_heterocycle_metabolic_process	243	205	1.08938	-2.69741	0.00200717	37	-0.726177	0.439	1.60418	0.011865		GO:0055114_oxidation-reduction_process	471	391	1.04394	-2.02471	0.00944683	45	-0.876851	2.213	5.30285	0.049178		GO:0009890_negative_regulation_of_biosynthetic_process	3	3	5.04828	-2.11668	0.0076439	51	-1.08598	2.455	5.99598	0.048137		GO:0000105_histidine_biosynthetic_process	GMHB
GO:0000105_histidine_biosynthetic_process	18	16	1.55761	-2.40974	0.00389282	39	-0.935073	1.361	3.65707	0.034897		GO:0046394_carboxylic_acid_biosynthetic_process	202	172	1.09953	-2.68812	0.00205059	38	-0.749749	0.491	1.73175	0.012921		GO:0034404_nucleobase__nucleoside_and_nucleotide_biosynthetic_process	123	108	1.10417	-2.0656	0.00859803	42	-0.876834	2.068	5.01283	0.049238		GO:0009892_negative_regulation_of_metabolic_process	3	3	5.04828	-2.11668	0.0076439	51	-1.08598	2.455	5.99598	0.048137		GO:0000105_histidine_biosynthetic_process	HISA
GO:0009076_histidine_family_amino_acid_biosynthetic_process	18	16	1.55761	-2.40974	0.00389282	39	-0.935073	1.361	3.65707	0.034897		GO:0044272_sulfur_compound_biosynthetic_process	55	51	1.1974	-2.67051	0.00213547	39	-0.743406	0.507	1.75741	0.013		GO:0034654_nucleobase__nucleoside__nucleotide_and_nucleic_acid_biosynthetic_process	123	108	1.10417	-2.0656	0.00859803	42	-0.876834	2.068	5.01283	0.049238		GO:0010558_negative_regulation_of_macromolecule_biosynthetic_process	3	3	5.04828	-2.11668	0.0076439	51	-1.08598	2.455	5.99598	0.048137		GO:0000105_histidine_biosynthetic_process	HISB
GO:0006259_DNA_metabolic_process	172	114	1.16142	-2.37365	0.00423007	40	-0.955748	1.4	3.75575	0.035		GO:0009273_peptidoglycan-based_cell_wall_biogenesis	40	38	1.22675	-2.59571	0.00253684	40	-0.795494	0.575	1.94549	0.014375		GO:0042364_water-soluble_vitamin_biosynthetic_process	66	60	1.14321	-2.02554	0.00942886	44	-0.875356	2.21	5.29536	0.050227		GO:0010605_negative_regulation_of_macromolecule_metabolic_process	3	3	5.04828	-2.11668	0.0076439	51	-1.08598	2.455	5.99598	0.048137		GO:0000105_histidine_biosynthetic_process	HISD
GO:0019856_pyrimidine_base_biosynthetic_process	14	13	1.62715	-2.37076	0.00425835	41	-0.929729	1.505	3.93973	0.036707		GO:0016043_cellular_component_organization	215	182	1.09311	-2.56357	0.00273171	41	-0.807068	0.657	2.12107	0.016024		GO:0006259_DNA_metabolic_process	197	169	1.07879	-2.02716	0.00939373	43	-0.871577	2.194	5.25958	0.051023		GO:0010629_negative_regulation_of_gene_expression	3	3	5.04828	-2.11668	0.0076439	51	-1.08598	2.455	5.99598	0.048137		GO:0000105_histidine_biosynthetic_process	HISF
GO:0009273_peptidoglycan-based_cell_wall_biogenesis	31	25	1.41315	-2.33165	0.00465966	42	-0.978883	1.656	4.29088	0.039429		GO:0042278_purine_nucleoside_metabolic_process	31	30	1.24966	-2.47721	0.00333268	43	-0.88491	0.803	2.49091	0.018674		GO:0006753_nucleoside_phosphate_metabolic_process	164	142	1.08884	-2.0694	0.00852319	40	-0.866794	2.046	4.95879	0.05115		GO:0016481_negative_regulation_of_transcription	3	3	5.04828	-2.11668	0.0076439	51	-1.08598	2.455	5.99598	0.048137		GO:0000105_histidine_biosynthetic_process	HISG
GO:0009072_aromatic_amino_acid_family_metabolic_process	34	27	1.39154	-2.31197	0.00487558	43	-1.02068	1.723	4.46668	0.04007		GO:0046128_purine_ribonucleoside_metabolic_process	31	30	1.24966	-2.47721	0.00333268	43	-0.88491	0.803	2.49091	0.018674		GO:0009117_nucleotide_metabolic_process	164	142	1.08884	-2.0694	0.00852319	40	-0.866794	2.046	4.95879	0.05115		GO:0031324_negative_regulation_of_cellular_metabolic_process	3	3	5.04828	-2.11668	0.0076439	51	-1.08598	2.455	5.99598	0.048137		GO:0000105_histidine_biosynthetic_process	HISH1
GO:0046483_heterocycle_metabolic_process	209	136	1.14026	-2.31182	0.00487732	44	-1.02911	1.729	4.48711	0.039295		GO:0043414_macromolecule_methylation	30	29	1.24827	-2.37624	0.00420495	44	-0.898121	1.044	2.98612	0.023727		GO:0006414_translational_elongation	20	20	1.25753	-2.00812	0.00981477	48	-0.826503	2.514	5.8545	0.052375		GO:0031327_negative_regulation_of_cellular_biosynthetic_process	3	3	5.04828	-2.11668	0.0076439	51	-1.08598	2.455	5.99598	0.048137		GO:0000105_histidine_biosynthetic_process	HISI
GO:0044282_small_molecule_catabolic_process	93	65	1.22473	-2.27474	0.00531202	45	-1.04312	1.892	4.82712	0.042044		GO:0032989_cellular_component_morphogenesis	21	21	1.29131	-2.35374	0.00442848	45	-0.903859	1.132	3.16786	0.025156		GO:0034220_ion_transmembrane_transport	20	20	1.25753	-2.00812	0.00981477	48	-0.826503	2.514	5.8545	0.052375		GO:0040011_locomotion	3	3	5.04828	-2.11668	0.0076439	51	-1.08598	2.455	5.99598	0.048137		GO:0000105_histidine_biosynthetic_process	HISS
GO:0018130_heterocycle_biosynthetic_process	114	78	1.19895	-2.25402	0.00557165	46	-1.04219	1.93	4.90219	0.041957		GO:0009116_nucleoside_metabolic_process	57	52	1.17804	-2.2984	0.00503037	46	-0.949464	1.283	3.51546	0.027891		GO:0044267_cellular_protein_metabolic_process	304	256	1.05897	-1.96649	0.0108022	54	-0.737947	2.832	6.40195	0.052444		GO:0042330_taxis	3	3	5.04828	-2.11668	0.0076439	51	-1.08598	2.455	5.99598	0.048137		GO:0000105_histidine_biosynthetic_process	MURF
GO:0010467_gene_expression	383	238	1.0889	-2.25169	0.00560162	47	-1.04414	1.933	4.91014	0.041128		GO:0000270_peptidoglycan_metabolic_process	43	40	1.20122	-2.22482	0.00595906	48	-0.982068	1.529	4.04007	0.031854		GO:0000270_peptidoglycan_metabolic_process	37	35	1.18955	-1.97927	0.010489	53	-0.746749	2.785	6.31675	0.052547		GO:0045934_negative_regulation_of_nucleobase__nucleoside__nucleotide_and_nucleic_acid_metabolic_process	3	3	5.04828	-2.11668	0.0076439	51	-1.08598	2.455	5.99598	0.048137		GO:0000105_histidine_biosynthetic_process	PRIA
GO:0006023_aminoglycan_biosynthetic_process	27	22	1.42781	-2.19451	0.00638978	50	-0.871599	2.607	6.0856	0.05214		GO:0030203_glycosaminoglycan_metabolic_process	43	40	1.20122	-2.22482	0.00595906	48	-0.982068	1.529	4.04007	0.031854		GO:0030203_glycosaminoglycan_metabolic_process	37	35	1.18955	-1.97927	0.010489	53	-0.746749	2.785	6.31675	0.052547		GO:0048519_negative_regulation_of_biological_process	3	3	5.04828	-2.11668	0.0076439	51	-1.08598	2.455	5.99598	0.048137		GO:0000105_histidine_biosynthetic_process	PRS
GO:0006024_glycosaminoglycan_biosynthetic_process	27	22	1.42781	-2.19451	0.00638978	50	-0.871599	2.607	6.0856	0.05214		GO:0006974_response_to_DNA_damage_stimulus	97	85	1.13156	-2.19971	0.00631373	49	-1.00066	1.677	4.35466	0.034224		GO:0006310_DNA_recombination	72	65	1.13527	-1.98764	0.0102887	49	-0.809488	2.593	5.99549	0.052918		GO:0048523_negative_regulation_of_cellular_process	3	3	5.04828	-2.11668	0.0076439	51	-1.08598	2.455	5.99598	0.048137		GO:0000105_histidine_biosynthetic_process	TRPE
GO:0009252_peptidoglycan_biosynthetic_process	27	22	1.42781	-2.19451	0.00638978	50	-0.871599	2.607	6.0856	0.05214		GO:0018130_heterocycle_biosynthetic_process	140	120	1.10684	-2.17018	0.00675801	51	-0.981494	1.816	4.61349	0.035608		GO:0022607_cellular_component_assembly	91	81	1.11934	-1.98229	0.0104161	51	-0.766413	2.703	6.17241	0.053		GO:0051172_negative_regulation_of_nitrogen_compound_metabolic_process	3	3	5.04828	-2.11668	0.0076439	51	-1.08598	2.455	5.99598	0.048137		GO:0000105_histidine_biosynthetic_process	YCDX
GO:0044255_cellular_lipid_metabolic_process	121	82	1.18752	-2.17341	0.00670789	51	-0.864885	2.645	6.15489	0.051863		GO:0051716_cellular_response_to_stimulus	161	137	1.09882	-2.1716	0.00673591	50	-0.990596	1.802	4.5946	0.03604		GO:0006023_aminoglycan_biosynthetic_process	30	29	1.21561	-2.07388	0.00843574	38	-0.873344	2.037	4.94734	0.053605		GO:2000113_negative_regulation_of_cellular_macromolecule_biosynthetic_process	3	3	5.04828	-2.11668	0.0076439	51	-1.08598	2.455	5.99598	0.048137		GO:0000162_tryptophan_biosynthetic_process	AROB
GO:0008360_regulation_of_cell_shape	30	24	1.40185	-2.16939	0.00677039	52	-0.868714	2.721	6.31071	0.052327		GO:0071841_cellular_component_organization_or_biogenesis_at_cellular_level	205	172	1.08344	-2.07941	0.008329	52	-0.944919	2.31	5.56492	0.044423		GO:0006024_glycosaminoglycan_biosynthetic_process	30	29	1.21561	-2.07388	0.00843574	38	-0.873344	2.037	4.94734	0.053605		GO:0006468_protein_phosphorylation	11	6	2.7536	-1.97741	0.0105338	52	-0.920304	3.314	7.5483	0.063731		GO:0000162_tryptophan_biosynthetic_process	AROC
GO:0022613_ribonucleoprotein_complex_biogenesis	33	26	1.38061	-2.15589	0.00698403	53	-0.854255	2.786	6.42626	0.052566		GO:0022607_cellular_component_assembly	95	83	1.1282	-2.07582	0.00839808	53	-0.891744	2.398	5.68774	0.045245		GO:0009252_peptidoglycan_biosynthetic_process	30	29	1.21561	-2.07388	0.00843574	38	-0.873344	2.037	4.94734	0.053605		GO:0050896_response_to_stimulus	91	26	1.44236	-1.68628	0.0205928	53	-0.195729	5.83	11.8557	0.11		GO:0000162_tryptophan_biosynthetic_process	HISA
GO:0006721_terpenoid_metabolic_process	13	12	1.61752	-2.15269	0.00703576	55	-0.848088	2.98	6.80809	0.054182		GO:0051188_cofactor_biosynthetic_process	147	125	1.09806	-1.9874	0.0102943	54	-0.805225	2.98	6.76523	0.055185		GO:0030163_protein_catabolic_process	29	28	1.21417	-1.98507	0.0103497	50	-0.758658	2.692	6.14266	0.05384		GO:0042221_response_to_chemical_stimulus	23	9	1.97541	-1.62296	0.0238253	54	-0.082647	6.219	12.5206	0.115167		GO:0000162_tryptophan_biosynthetic_process	PABA
GO:0016114_terpenoid_biosynthetic_process	13	12	1.61752	-2.15269	0.00703576	55	-0.848088	2.98	6.80809	0.054182		GO:0006022_aminoglycan_metabolic_process	46	42	1.17902	-1.93286	0.011672	60	-0.762651	3.397	7.55665	0.056617		GO:0019438_aromatic_compound_biosynthetic_process	77	69	1.12688	-1.89978	0.0125957	55	-0.658796	3.265	7.1888	0.059364		GO:0008272_sulfate_transport	4	3	3.78621	-1.58321	0.0261088	57	0.815238	7.718	14.6208	0.135404		GO:0000162_tryptophan_biosynthetic_process	PHES
GO:0006457_protein_folding	36	28	1.36291	-2.15093	0.00706431	56	-0.830008	3.033	6.89601	0.054161		GO:0031668_cellular_response_to_extracellular_stimulus	46	42	1.17902	-1.93286	0.011672	60	-0.762651	3.397	7.55665	0.056617		GO:0006534_cysteine_metabolic_process	18	18	1.25753	-1.80561	0.0156456	56	-0.328471	4.31	8.94847	0.076964		GO:0015979_photosynthesis	4	3	3.78621	-1.58321	0.0261088	57	0.815238	7.718	14.6208	0.135404		GO:0000162_tryptophan_biosynthetic_process	PRIA
GO:0006629_lipid_metabolic_process	143	95	1.16412	-2.06616	0.00858689	57	-0.78227	3.385	7.55227	0.059386		GO:0071496_cellular_response_to_external_stimulus	46	42	1.17902	-1.93286	0.011672	60	-0.762651	3.397	7.55665	0.056617		GO:0071843_cellular_component_biogenesis_at_cellular_level	75	67	1.12339	-1.78164	0.0165334	57	-0.236358	4.608	9.45236	0.080842		GO:0019684_photosynthesis__light_reaction	4	3	3.78621	-1.58321	0.0261088	57	0.815238	7.718	14.6208	0.135404		GO:0000162_tryptophan_biosynthetic_process	PRS
GO:0032787_monocarboxylic_acid_metabolic_process	69	49	1.24439	-2.0143	0.00967614	58	-0.74911	3.719	8.18711	0.064121		GO:0034404_nucleobase__nucleoside_and_nucleotide_biosynthetic_process	120	103	1.10838	-1.94963	0.0112297	57	-0.756898	3.315	7.3869	0.058158		GO:0042278_purine_nucleoside_metabolic_process	26	25	1.20916	-1.72176	0.0189776	60	0.008834	5.282	10.5552	0.088033		GO:0051649_establishment_of_localization_in_cell	13	6	2.32997	-1.56013	0.027534	58	0.944967	8.111	15.277	0.139845		GO:0000162_tryptophan_biosynthetic_process	TRPA
GO:0006206_pyrimidine_base_metabolic_process	16	14	1.53327	-2.01079	0.00975457	60	-0.649374	3.901	8.45137	0.065017		GO:0034654_nucleobase__nucleoside__nucleotide_and_nucleic_acid_biosynthetic_process	120	103	1.10838	-1.94963	0.0112297	57	-0.756898	3.315	7.3869	0.058158		GO:0046128_purine_ribonucleoside_metabolic_process	26	25	1.20916	-1.72176	0.0189776	60	0.008834	5.282	10.5552	0.088033		GO:0016310_phosphorylation	20	8	2.01931	-1.54373	0.0285939	59	1.03974	8.423	15.8063	0.142763		GO:0000162_tryptophan_biosynthetic_process	TRPB
GO:2000026_regulation_of_multicellular_organismal_development	16	14	1.53327	-2.01079	0.00975457	60	-0.649374	3.901	8.45137	0.065017		GO:0006281_DNA_repair	93	81	1.12469	-1.95456	0.0111029	55	-0.767486	3.239	7.24549	0.058891		GO:0051259_protein_oligomerization	26	25	1.20916	-1.72176	0.0189776	60	0.008834	5.282	10.5552	0.088033		GO:0006793_phosphorus_metabolic_process	24	9	1.8931	-1.49768	0.0317924	61	1.61262	9.421	17.2294	0.154443		GO:0000162_tryptophan_biosynthetic_process	TRPC
GO:0006633_fatty_acid_biosynthetic_process	29	23	1.38976	-2.01042	0.0097629	61	-0.639025	3.934	8.50703	0.064492		GO:0000154_rRNA_modification	17	17	1.29131	-1.9018	0.0125371	64	-0.597834	3.806	8.20983	0.059469		GO:0009165_nucleotide_biosynthetic_process	110	96	1.09748	-1.70809	0.0195843	61	0.028245	5.452	10.8758	0.089377		GO:0006796_phosphate_metabolic_process	24	9	1.8931	-1.49768	0.0317924	61	1.61262	9.421	17.2294	0.154443		GO:0000162_tryptophan_biosynthetic_process	TRPD2
GO:0006631_fatty_acid_metabolic_process	32	25	1.36899	-2.00306	0.00992977	63	-0.64395	4.07	8.78395	0.064603		GO:0000902_cell_morphogenesis	17	17	1.29131	-1.9018	0.0125371	64	-0.597834	3.806	8.20983	0.059469		GO:0006812_cation_transport	104	91	1.10034	-1.70331	0.019801	64	0.255429	5.922	11.5886	0.092531		GO:0009108_coenzyme_biosynthetic_process	32	11	1.73534	-1.4535	0.0351966	62	1.8722	9.991	18.1098	0.161145		GO:0000162_tryptophan_biosynthetic_process	TRPE
GO:0042254_ribosome_biogenesis	32	25	1.36899	-2.00306	0.00992977	63	-0.64395	4.07	8.78395	0.064603		GO:0009235_cobalamin_metabolic_process	17	17	1.29131	-1.9018	0.0125371	64	-0.597834	3.806	8.20983	0.059469		GO:0006206_pyrimidine_base_metabolic_process	17	17	1.25753	-1.70449	0.0197472	63	0.252052	5.906	11.5599	0.093746		GO:0003008_system_process	2	2	5.04828	-1.4087	0.0390213	84	5.59704	14.911	24.225	0.177512		GO:0000162_tryptophan_biosynthetic_process	TRPF
GO:0043648_dicarboxylic_acid_metabolic_process	49	36	1.28741	-1.94159	0.0114395	64	-0.361884	4.838	10.0379	0.075594		GO:0009236_cobalamin_biosynthetic_process	17	17	1.29131	-1.9018	0.0125371	64	-0.597834	3.806	8.20983	0.059469		GO:0006915_apoptosis	17	17	1.25753	-1.70449	0.0197472	63	0.252052	5.906	11.5599	0.093746		GO:0006026_aminoglycan_catabolic_process	2	2	5.04828	-1.4087	0.0390213	84	5.59704	14.911	24.225	0.177512		GO:0000162_tryptophan_biosynthetic_process	TYRS
GO:0009218_pyrimidine_ribonucleotide_metabolic_process	12	11	1.60628	-1.93709	0.0115586	66	-0.136374	5.248	10.6324	0.079515		GO:0006023_aminoglycan_biosynthetic_process	32	30	1.21061	-1.86183	0.013746	67	-0.49306	4.303	9.09906	0.064224		GO:0019538_protein_metabolic_process	389	323	1.04417	-1.66981	0.0213891	65	0.298319	6.124	11.9497	0.094215		GO:0006027_glycosaminoglycan_catabolic_process	2	2	5.04828	-1.4087	0.0390213	84	5.59704	14.911	24.225	0.177512		GO:0000162_tryptophan_biosynthetic_process	VALS
GO:0042742_defense_response_to_bacterium	12	11	1.60628	-1.93709	0.0115586	66	-0.136374	5.248	10.6324	0.079515		GO:0006024_glycosaminoglycan_biosynthetic_process	32	30	1.21061	-1.86183	0.013746	67	-0.49306	4.303	9.09906	0.064224		GO:0009119_ribonucleoside_metabolic_process	33	31	1.18131	-1.66116	0.0218193	67	0.378712	6.32	12.2613	0.094328		GO:0006298_mismatch_repair	2	2	5.04828	-1.4087	0.0390213	84	5.59704	14.911	24.225	0.177512		GO:0006526_arginine_biosynthetic_process	ARGA
GO:0006547_histidine_metabolic_process	19	16	1.47563	-1.93304	0.0116669	68	-0.051727	5.409	10.8697	0.079544		GO:0009252_peptidoglycan_biosynthetic_process	32	30	1.21061	-1.86183	0.013746	67	-0.49306	4.303	9.09906	0.064224		GO:0009273_peptidoglycan-based_cell_wall_biogenesis	33	31	1.18131	-1.66116	0.0218193	67	0.378712	6.32	12.2613	0.094328		GO:0006424_glutamyl-tRNA_aminoacylation	2	2	5.04828	-1.4087	0.0390213	84	5.59704	14.911	24.225	0.177512		GO:0006526_arginine_biosynthetic_process	ARGB
GO:0009075_histidine_family_amino_acid_metabolic_process	19	16	1.47563	-1.93304	0.0116669	68	-0.051727	5.409	10.8697	0.079544		GO:0030030_cell_projection_organization	16	16	1.29131	-1.78908	0.0162523	68	-0.168596	5.249	10.6666	0.077191		GO:0009260_ribonucleotide_biosynthetic_process	72	64	1.1178	-1.60932	0.0245853	70	0.791071	7.297	13.8029	0.104243		GO:0006536_glutamate_metabolic_process	2	2	5.04828	-1.4087	0.0390213	84	5.59704	14.911	24.225	0.177512		GO:0006526_arginine_biosynthetic_process	ARGC
GO:0009064_glutamine_family_amino_acid_metabolic_process	57	41	1.26043	-1.89643	0.0126931	69	-0.021923	5.584	11.1899	0.080928		GO:0043648_dicarboxylic_acid_metabolic_process	56	50	1.15296	-1.77025	0.0169728	69	0.028748	5.712	11.3953	0.082783		GO:0051260_protein_homooligomerization	25	24	1.20723	-1.63511	0.023168	68	0.721455	7.089	13.4565	0.10425		GO:0006537_glutamate_biosynthetic_process	2	2	5.04828	-1.4087	0.0390213	84	5.59704	14.911	24.225	0.177512		GO:0006526_arginine_biosynthetic_process	ARGF
GO:0016539_intein-mediated_protein_splicing	22	18	1.43371	-1.88908	0.0129099	71	0.033307	5.783	11.5327	0.081451		GO:0055086_nucleobase__nucleoside_and_nucleotide_metabolic_process	182	152	1.07846	-1.72169	0.0189806	71	0.164244	6.142	12.1198	0.086507		GO:0009116_nucleoside_metabolic_process	53	48	1.13889	-1.61247	0.024408	69	0.757907	7.222	13.6861	0.104667		GO:0006546_glycine_catabolic_process	2	2	5.04828	-1.4087	0.0390213	84	5.59704	14.911	24.225	0.177512		GO:0006526_arginine_biosynthetic_process	ARGG
GO:0030908_protein_splicing	22	18	1.43371	-1.88908	0.0129099	71	0.033307	5.783	11.5327	0.081451		GO:0009119_ribonucleoside_metabolic_process	37	34	1.18661	-1.72284	0.0189303	70	0.166067	6.125	12.0839	0.0875		GO:0000902_cell_morphogenesis	16	16	1.25753	-1.60348	0.0249186	71	1.129	7.998	14.867	0.112648		GO:0006612_protein_targeting_to_membrane	2	2	5.04828	-1.4087	0.0390213	84	5.59704	14.911	24.225	0.177512		GO:0006526_arginine_biosynthetic_process	ARGH1
GO:0016043_cellular_component_organization	176	114	1.13502	-1.87558	0.0133174	72	0.052854	5.835	11.6171	0.081042		GO:0006772_thiamine_metabolic_process	15	15	1.29131	-1.67647	0.0210633	75	0.853418	7.461	14.0686	0.09948		GO:0034470_ncRNA_processing	71	63	1.11583	-1.55324	0.0279741	74	1.47497	8.955	16.435	0.121014		GO:0006613_cotranslational_protein_targeting_to_membrane	2	2	5.04828	-1.4087	0.0390213	84	5.59704	14.911	24.225	0.177512		GO:0006526_arginine_biosynthetic_process	ARGJ
GO:0071840_cellular_component_organization_or_biogenesis	218	139	1.1173	-1.86496	0.0136471	73	0.123396	6.008	11.8926	0.082301		GO:0009228_thiamine_biosynthetic_process	15	15	1.29131	-1.67647	0.0210633	75	0.853418	7.461	14.0686	0.09948		GO:0006022_aminoglycan_metabolic_process	39	36	1.1608	-1.57494	0.0266109	72	1.45623	8.72	15.9838	0.121111		GO:0006614_SRP-dependent_cotranslational_protein_targeting_to_membrane	2	2	5.04828	-1.4087	0.0390213	84	5.59704	14.911	24.225	0.177512		GO:0006526_arginine_biosynthetic_process	ARUC
GO:0000270_peptidoglycan_metabolic_process	34	26	1.34	-1.85897	0.0138365	76	0.116117	6.111	12.1059	0.080408		GO:0042723_thiamine-containing_compound_metabolic_process	15	15	1.29131	-1.67647	0.0210633	75	0.853418	7.461	14.0686	0.09948		GO:0044237_cellular_metabolic_process	996	803	1.01385	-1.5638	0.0273025	73	1.47334	8.876	16.2787	0.121589		GO:0006821_chloride_transport	2	2	5.04828	-1.4087	0.0390213	84	5.59704	14.911	24.225	0.177512		GO:0006526_arginine_biosynthetic_process	ATPA
GO:0030203_glycosaminoglycan_metabolic_process	34	26	1.34	-1.85897	0.0138365	76	0.116117	6.111	12.1059	0.080408		GO:0042724_thiamine-containing_compound_biosynthetic_process	15	15	1.29131	-1.67647	0.0210633	75	0.853418	7.461	14.0686	0.09948		GO:0006091_generation_of_precursor_metabolites_and_energy	152	130	1.07552	-1.54214	0.0286989	77	1.78535	9.527	17.2687	0.123727		GO:0006855_drug_transmembrane_transport	2	2	5.04828	-1.4087	0.0390213	84	5.59704	14.911	24.225	0.177512		GO:0006526_arginine_biosynthetic_process	CARA
GO:0042546_cell_wall_biogenesis	34	26	1.34	-1.85897	0.0138365	76	0.116117	6.111	12.1059	0.080408		GO:0034641_cellular_nitrogen_compound_metabolic_process	716	569	1.0262	-1.58907	0.0257592	76	1.32759	8.712	16.0964	0.114632		GO:0006396_RNA_processing	83	73	1.10602	-1.54467	0.0285317	76	1.77443	9.505	17.2356	0.125066		GO:0007600_sensory_perception	2	2	5.04828	-1.4087	0.0390213	84	5.59704	14.911	24.225	0.177512		GO:0006526_arginine_biosynthetic_process	CARB
GO:0006090_pyruvate_metabolic_process	28	22	1.37681	-1.85494	0.0139655	79	0.169007	6.277	12.385	0.079456		GO:0001510_RNA_methylation	14	14	1.29131	-1.56397	0.0272917	77	2.16278	10.082	18.0012	0.130935		GO:0030001_metal_ion_transport	83	73	1.10602	-1.54467	0.0285317	76	1.77443	9.505	17.2356	0.125066		GO:0009071_serine_family_amino_acid_catabolic_process	2	2	5.04828	-1.4087	0.0390213	84	5.59704	14.911	24.225	0.177512		GO:0006526_arginine_biosynthetic_process	DAPF
GO:0006096_glycolysis	28	22	1.37681	-1.85494	0.0139655	79	0.169007	6.277	12.385	0.079456		GO:0044038_cell_wall_macromolecule_biosynthetic_process	41	37	1.16533	-1.55055	0.0281484	79	2.31526	10.518	18.7207	0.133139		GO:0006541_glutamine_metabolic_process	31	29	1.1764	-1.50634	0.0311646	78	2.02475	9.999	17.9732	0.128192		GO:0009253_peptidoglycan_catabolic_process	2	2	5.04828	-1.4087	0.0390213	84	5.59704	14.911	24.225	0.177512		GO:0006526_arginine_biosynthetic_process	PGI
GO:0051604_protein_maturation	28	22	1.37681	-1.85494	0.0139655	79	0.169007	6.277	12.385	0.079456		GO:0070589_cellular_component_macromolecule_biosynthetic_process	41	37	1.16533	-1.55055	0.0281484	79	2.31526	10.518	18.7207	0.133139		GO:0043038_amino_acid_activation	38	35	1.15825	-1.50391	0.031339	80	2.14126	10.305	18.4687	0.128812		GO:0019419_sulfate_reduction	2	2	5.04828	-1.4087	0.0390213	84	5.59704	14.911	24.225	0.177512		GO:0006529_asparagine_biosynthetic_process	CARA
GO:0006007_glucose_catabolic_process	48	35	1.27773	-1.81701	0.0152401	80	0.265103	6.606	12.9469	0.082575		GO:0006807_nitrogen_compound_metabolic_process	744	590	1.02403	-1.51099	0.0308327	80	2.54329	11.106	19.6687	0.138825		GO:0043039_tRNA_aminoacylation	38	35	1.15825	-1.50391	0.031339	80	2.14126	10.305	18.4687	0.128812		GO:0030388_fructose_1_6-bisphosphate_metabolic_process	2	2	5.04828	-1.4087	0.0390213	84	5.59704	14.911	24.225	0.177512		GO:0006529_asparagine_biosynthetic_process	GLMS
GO:0006526_arginine_biosynthetic_process	15	13	1.51867	-1.81617	0.0152699	81	0.362955	6.816	13.269	0.084148		GO:0006778_porphyrin_metabolic_process	34	31	1.17737	-1.4835	0.0328475	86	3.12824	12.249	21.3698	0.14243		GO:0006112_energy_reserve_metabolic_process	15	15	1.25753	-1.50255	0.0314374	82	2.55399	10.936	19.318	0.133366		GO:0032501_multicellular_organismal_process	2	2	5.04828	-1.4087	0.0390213	84	5.59704	14.911	24.225	0.177512		GO:0006529_asparagine_biosynthetic_process	GUAA
GO:0006725_cellular_aromatic_compound_metabolic_process	117	78	1.16821	-1.81099	0.015453	83	0.378333	6.853	13.3277	0.082566		GO:0006779_porphyrin_biosynthetic_process	34	31	1.17737	-1.4835	0.0328475	86	3.12824	12.249	21.3698	0.14243		GO:0019856_pyrimidine_base_biosynthetic_process	15	15	1.25753	-1.50255	0.0314374	82	2.55399	10.936	19.318	0.133366		GO:0045047_protein_targeting_to_ER	2	2	5.04828	-1.4087	0.0390213	84	5.59704	14.911	24.225	0.177512		GO:0006532_aspartate_biosynthetic_process	ILVE
GO:0051188_cofactor_biosynthetic_process	117	78	1.16821	-1.81099	0.015453	83	0.378333	6.853	13.3277	0.082566		GO:0033013_tetrapyrrole_metabolic_process	34	31	1.17737	-1.4835	0.0328475	86	3.12824	12.249	21.3698	0.14243		GO:0006221_pyrimidine_nucleotide_biosynthetic_process	23	22	1.20285	-1.4637	0.0343793	83	2.77067	11.585	20.3993	0.139578		GO:0050877_neurological_system_process	2	2	5.04828	-1.4087	0.0390213	84	5.59704	14.911	24.225	0.177512		GO:0006537_glutamate_biosynthetic_process	GDHA
GO:0071841_cellular_component_organization_or_biogenesis_at_cellular_level	165	107	1.13635	-1.79953	0.0158659	84	0.375838	6.916	13.4562	0.082333		GO:0033014_tetrapyrrole_biosynthetic_process	34	31	1.17737	-1.4835	0.0328475	86	3.12824	12.249	21.3698	0.14243		GO:0006418_tRNA_aminoacylation_for_protein_translation	37	34	1.15557	-1.43371	0.0368377	85	3.07649	12.301	21.5255	0.144718		GO:0070972_protein_localization_in_endoplasmic_reticulum	2	2	5.04828	-1.4087	0.0390213	84	5.59704	14.911	24.225	0.177512		GO:0006542_glutamine_biosynthetic_process	GLNB
GO:0006818_hydrogen_transport	18	15	1.46026	-1.75355	0.0176379	87	0.559831	7.406	14.2522	0.085126		GO:0006547_histidine_metabolic_process	21	20	1.22982	-1.49341	0.0321065	82	2.97736	11.876	20.7746	0.144829		GO:0044265_cellular_macromolecule_catabolic_process	37	34	1.15557	-1.43371	0.0368377	85	3.07649	12.301	21.5255	0.144718		GO:0051641_cellular_localization	14	6	2.16355	-1.39288	0.0404686	85	5.83102	15.343	24.855	0.180506		GO:0006545_glycine_biosynthetic_process	DFRA
GO:0007264_small_GTPase_mediated_signal_transduction	18	15	1.46026	-1.75355	0.0176379	87	0.559831	7.406	14.2522	0.085126		GO:0009075_histidine_family_amino_acid_metabolic_process	21	20	1.22982	-1.49341	0.0321065	82	2.97736	11.876	20.7746	0.144829		GO:0000096_sulfur_amino_acid_metabolic_process	30	28	1.17369	-1.4301	0.0371446	86	3.29378	12.786	22.2782	0.148674		GO:0009306_protein_secretion	8	4	2.52414	-1.27126	0.0535477	88	8.11024	19.195	30.2798	0.218125		GO:0006545_glycine_biosynthetic_process	FOLK
GO:0015992_proton_transport	18	15	1.46026	-1.75355	0.0176379	87	0.559831	7.406	14.2522	0.085126		GO:0006310_DNA_recombination	68	59	1.1204	-1.45148	0.0353605	89	4.18908	14.13	24.0709	0.158764		GO:0009262_deoxyribonucleotide_metabolic_process	14	14	1.25753	-1.40173	0.0396528	87	4.38584	14.671	24.9562	0.168632		GO:0032940_secretion_by_cell	8	4	2.52414	-1.27126	0.0535477	88	8.11024	19.195	30.2798	0.218125		GO:0006545_glycine_biosynthetic_process	OBG
GO:0008033_tRNA_processing	39	29	1.303	-1.75044	0.0177647	88	0.591284	7.516	14.4407	0.085409		GO:0009294_DNA_mediated_transformation	13	13	1.29131	-1.45157	0.0353531	88	4.17147	14.097	24.0225	0.160193		GO:0006575_cellular_modified_amino_acid_metabolic_process	22	21	1.20037	-1.37902	0.0417808	88	5.12799	15.8	26.472	0.179545		GO:0046903_secretion	8	4	2.52414	-1.27126	0.0535477	88	8.11024	19.195	30.2798	0.218125		GO:0006561_proline_biosynthetic_process	ARGB
GO:0006207_'de_novo'_pyrimidine_base_biosynthetic_process	11	10	1.59301	-1.7243	0.0188668	90	0.977599	8.261	15.5444	0.091789		GO:0030420_establishment_of_competence_for_transformation	13	13	1.29131	-1.45157	0.0353531	88	4.17147	14.097	24.0225	0.160193		GO:0015980_energy_derivation_by_oxidation_of_organic_compounds	79	69	1.09835	-1.34137	0.0455651	89	5.71068	16.728	27.7453	0.187955		GO:0006811_ion_transport	34	11	1.63327	-1.26686	0.0540929	89	8.22279	19.316	30.4092	0.217034		GO:0006561_proline_biosynthetic_process	HISS
GO:0009220_pyrimidine_ribonucleotide_biosynthetic_process	11	10	1.59301	-1.7243	0.0188668	90	0.977599	8.261	15.5444	0.091789		GO:0000097_sulfur_amino_acid_biosynthetic_process	27	25	1.19566	-1.42811	0.0373152	91	4.5207	14.825	25.1293	0.162912		GO:0032787_monocarboxylic_acid_metabolic_process	90	78	1.08986	-1.30996	0.0489823	91	5.95003	17.267	28.584	0.189747		GO:0006544_glycine_metabolic_process	5	3	3.02897	-1.25309	0.0558353	90	9.4722	21.099	32.7258	0.234433		GO:0006561_proline_biosynthetic_process	LYSC
GO:0019320_hexose_catabolic_process	50	36	1.26166	-1.72293	0.0189267	91	0.99479	8.322	15.6492	0.091451		GO:0006553_lysine_metabolic_process	27	25	1.19566	-1.42811	0.0373152	91	4.5207	14.825	25.1293	0.162912		GO:0042558_pteridine-containing_compound_metabolic_process	42	38	1.13776	-1.32567	0.0472422	90	5.88306	17.095	28.3069	0.189944		GO:0006820_anion_transport	15	6	2.01931	-1.24646	0.0566939	91	9.65887	21.443	33.2271	0.235637		GO:0006561_proline_biosynthetic_process	PRS
GO:0006720_isoprenoid_metabolic_process	21	17	1.41854	-1.72105	0.0190084	93	1.14656	8.556	15.9654	0.092		GO:0033554_cellular_response_to_stress	140	117	1.07917	-1.4191	0.0380981	92	4.61715	15.077	25.5369	0.16388		GO:0005977_glycogen_metabolic_process	13	13	1.25753	-1.30099	0.0500044	97	6.75862	18.55	30.3414	0.191237		GO:0055114_oxidation-reduction_process	100	26	1.31255	-1.18707	0.0650025	92	10.2543	22.546	34.8377	0.245065		GO:0006561_proline_biosynthetic_process	PYRH
GO:0008299_isoprenoid_biosynthetic_process	21	17	1.41854	-1.72105	0.0190084	93	1.14656	8.556	15.9654	0.092		GO:0043933_macromolecular_complex_subunit_organization	83	71	1.10462	-1.39076	0.0406665	97	5.36109	16.51	27.6589	0.170206		GO:0005978_glycogen_biosynthetic_process	13	13	1.25753	-1.30099	0.0500044	97	6.75862	18.55	30.3414	0.191237		GO:0019438_aromatic_compound_biosynthetic_process	31	10	1.62848	-1.17792	0.0663864	93	10.7471	23.294	35.8409	0.250473		GO:0006564_L-serine_biosynthetic_process	LPD
GO:0044038_cell_wall_macromolecule_biosynthetic_process	33	25	1.32751	-1.71817	0.0191352	95	1.16761	8.638	16.1084	0.090926		GO:0000105_histidine_biosynthetic_process	20	19	1.22675	-1.39887	0.0399147	95	5.18584	16.204	27.2222	0.170568		GO:0009095_aromatic_amino_acid_family_biosynthetic_process__prephenate_pathway	13	13	1.25753	-1.30099	0.0500044	97	6.75862	18.55	30.3414	0.191237		GO:0009069_serine_family_amino_acid_metabolic_process	12	5	2.10345	-1.16486	0.0684129	94	11.0032	23.633	36.2628	0.251415		GO:0006571_tyrosine_biosynthetic_process	AROA
GO:0070589_cellular_component_macromolecule_biosynthetic_process	33	25	1.32751	-1.71817	0.0191352	95	1.16761	8.638	16.1084	0.090926		GO:0009070_serine_family_amino_acid_biosynthetic_process	20	19	1.22675	-1.39887	0.0399147	95	5.18584	16.204	27.2222	0.170568		GO:0009218_pyrimidine_ribonucleotide_metabolic_process	13	13	1.25753	-1.30099	0.0500044	97	6.75862	18.55	30.3414	0.191237		GO:0044282_small_molecule_catabolic_process	28	9	1.62266	-1.08818	0.0816252	95	12.4421	26.073	39.7039	0.274453		GO:0006571_tyrosine_biosynthetic_process	AROB
GO:0006314_intron_homing	7	7	1.75231	-1.71256	0.0193838	100	1.9714	9.934	17.8966	0.09934		GO:0009076_histidine_family_amino_acid_biosynthetic_process	20	19	1.22675	-1.39887	0.0399147	95	5.18584	16.204	27.2222	0.170568		GO:0009394_2'-deoxyribonucleotide_metabolic_process	13	13	1.25753	-1.30099	0.0500044	97	6.75862	18.55	30.3414	0.191237		GO:0009056_catabolic_process	49	14	1.44236	-1.07911	0.0833474	96	13.7792	27.901	42.0228	0.290635		GO:0006571_tyrosine_biosynthetic_process	AROC
GO:0006839_mitochondrial_transport	7	7	1.75231	-1.71256	0.0193838	100	1.9714	9.934	17.8966	0.09934		GO:0006508_proteolysis	134	112	1.07931	-1.37655	0.0420195	98	5.4308	16.719	28.0072	0.170602		GO:0042981_regulation_of_apoptosis	13	13	1.25753	-1.30099	0.0500044	97	6.75862	18.55	30.3414	0.191237		GO:0006725_cellular_aromatic_compound_metabolic_process	45	13	1.45839	-1.06122	0.0868522	97	13.8959	28.089	42.2821	0.289577		GO:0006571_tyrosine_biosynthetic_process	PHEA
GO:0042777_plasma_membrane_ATP_synthesis_coupled_proton_transport	7	7	1.75231	-1.71256	0.0193838	100	1.9714	9.934	17.8966	0.09934		GO:0071822_protein_complex_subunit_organization	77	66	1.10684	-1.35325	0.0443355	100	5.6021	17.128	28.6539	0.17128		GO:0006508_proteolysis	129	110	1.07231	-1.28733	0.051603	101	7.62195	20.022	32.4221	0.198238		GO:0009063_cellular_amino_acid_catabolic_process	6	3	2.52414	-1.01908	0.0957022	105	16.7389	31.935	47.1311	0.304143		GO:0006571_tyrosine_biosynthetic_process	PHES
GO:0048580_regulation_of_post-embryonic_development	7	7	1.75231	-1.71256	0.0193838	100	1.9714	9.934	17.8966	0.09934		GO:0009066_aspartate_family_amino_acid_metabolic_process	56	49	1.1299	-1.39271	0.040485	96	5.32834	16.449	27.5697	0.171344		GO:0065003_macromolecular_complex_assembly	66	58	1.1051	-1.28364	0.0520427	102	7.74855	20.257	32.7655	0.198598		GO:0009310_amine_catabolic_process	6	3	2.52414	-1.01908	0.0957022	105	16.7389	31.935	47.1311	0.304143		GO:0006571_tyrosine_biosynthetic_process	TRPA
GO:2000241_regulation_of_reproductive_process	7	7	1.75231	-1.71256	0.0193838	100	1.9714	9.934	17.8966	0.09934		GO:0071844_cellular_component_assembly_at_cellular_level	61	53	1.12196	-1.36142	0.0435092	99	5.57496	17.08	28.585	0.172525		GO:0043933_macromolecular_complex_subunit_organization	78	68	1.09631	-1.29228	0.0510182	99	7.50638	19.773	32.0396	0.199727		GO:0009435_NAD_biosynthetic_process	6	3	2.52414	-1.01908	0.0957022	105	16.7389	31.935	47.1311	0.304143		GO:0006571_tyrosine_biosynthetic_process	TRPB
GO:0006541_glutamine_metabolic_process	24	19	1.38725	-1.70637	0.0196622	102	2.13755	10.315	18.4924	0.101127		GO:0006413_translational_initiation	12	12	1.29131	-1.33928	0.0457847	102	6.80516	18.955	31.1048	0.185833		GO:0006144_purine_base_metabolic_process	21	20	1.19765	-1.29509	0.050689	98	7.42086	19.586	31.7511	0.199857		GO:0016054_organic_acid_catabolic_process	6	3	2.52414	-1.01908	0.0957022	105	16.7389	31.935	47.1311	0.304143		GO:0006571_tyrosine_biosynthetic_process	TYRS
GO:0044265_cellular_macromolecule_catabolic_process	24	19	1.38725	-1.70637	0.0196622	102	2.13755	10.315	18.4924	0.101127		GO:0051262_protein_tetramerization	12	12	1.29131	-1.33928	0.0457847	102	6.80516	18.955	31.1048	0.185833		GO:0043648_dicarboxylic_acid_metabolic_process	54	48	1.1178	-1.29016	0.0512668	100	7.60295	19.996	32.389	0.19996		GO:0019359_nicotinamide_nucleotide_biosynthetic_process	6	3	2.52414	-1.01908	0.0957022	105	16.7389	31.935	47.1311	0.304143		GO:0008615_pyridoxine_biosynthetic_process	PDXH
GO:0016485_protein_processing	27	21	1.36291	-1.70317	0.0198075	103	2.23993	10.472	18.7041	0.10167		GO:0000096_sulfur_amino_acid_metabolic_process	32	29	1.17025	-1.32895	0.0468863	103	7.31161	19.887	32.4624	0.193078		GO:0031668_cellular_response_to_extracellular_stimulus	41	37	1.13484	-1.26232	0.0546618	105	8.1482	21.067	33.9858	0.200638		GO:0019363_pyridine_nucleotide_biosynthetic_process	6	3	2.52414	-1.01908	0.0957022	105	16.7389	31.935	47.1311	0.304143		GO:0008615_pyridoxine_biosynthetic_process	RSMA
GO:0046164_alcohol_catabolic_process	55	39	1.24255	-1.66731	0.0215123	104	2.35412	10.778	19.2019	0.103635		GO:0009165_nucleotide_biosynthetic_process	102	86	1.08875	-1.30328	0.0497413	109	8.13027	21.242	34.3537	0.194881		GO:0071496_cellular_response_to_external_stimulus	41	37	1.13484	-1.26232	0.0546618	105	8.1482	21.067	33.9858	0.200638		GO:0019674_NAD_metabolic_process	6	3	2.52414	-1.01908	0.0957022	105	16.7389	31.935	47.1311	0.304143		GO:0009085_lysine_biosynthetic_process	ARGB
GO:0046365_monosaccharide_catabolic_process	52	37	1.24684	-1.63663	0.023087	105	2.41248	11.012	19.6115	0.104876		GO:0009067_aspartate_family_amino_acid_biosynthetic_process	43	38	1.14116	-1.28001	0.0524799	111	8.38635	21.749	35.1117	0.195937		GO:0044238_primary_metabolic_process	933	752	1.01357	-1.26739	0.054027	103	8.00621	20.803	33.5998	0.201971		GO:0046395_carboxylic_acid_catabolic_process	6	3	2.52414	-1.01908	0.0957022	105	16.7389	31.935	47.1311	0.304143		GO:0009085_lysine_biosynthetic_process	ARGC
GO:0006558_L-phenylalanine_metabolic_process	14	12	1.50198	-1.62525	0.0237003	108	2.69645	11.513	20.3296	0.106602		GO:0042546_cell_wall_biogenesis	43	38	1.14116	-1.28001	0.0524799	111	8.38635	21.749	35.1117	0.195937		GO:0071840_cellular_component_organization_or_biogenesis	251	209	1.0471	-1.24396	0.0570221	106	8.34701	21.492	34.637	0.202755		GO:0006464_protein_modification_process	17	6	1.78174	-1.003	0.0993109	106	17.3705	32.823	48.2755	0.309651		GO:0009085_lysine_biosynthetic_process	ASD
GO:0015985_energy_coupled_proton_transport__down_electrochemical_gradient	14	12	1.50198	-1.62525	0.0237003	108	2.69645	11.513	20.3296	0.106602		GO:0009082_branched_chain_family_amino_acid_biosynthetic_process	19	18	1.22335	-1.30522	0.0495195	108	8.11574	21.174	34.2323	0.196056		GO:0071822_protein_complex_subunit_organization	71	62	1.09812	-1.23666	0.0579881	107	8.51137	21.806	35.1006	0.203794		GO:0000272_polysaccharide_catabolic_process	3	2	3.36552	-0.992354	0.101776	115	24.2263	41.288	58.3497	0.359026		GO:0009085_lysine_biosynthetic_process	CARB
GO:0015986_ATP_synthesis_coupled_proton_transport	14	12	1.50198	-1.62525	0.0237003	108	2.69645	11.513	20.3296	0.106602		GO:0009089_lysine_biosynthetic_process_via_diaminopimelate	19	18	1.22335	-1.30522	0.0495195	108	8.11574	21.174	34.2323	0.196056		GO:0006090_pyruvate_metabolic_process	34	31	1.14657	-1.22835	0.0591088	109	8.91968	22.52	36.1203	0.206606		GO:0006000_fructose_metabolic_process	3	2	3.36552	-0.992354	0.101776	115	24.2263	41.288	58.3497	0.359026		GO:0009085_lysine_biosynthetic_process	DAPA
GO:0006022_aminoglycan_metabolic_process	35	26	1.30172	-1.59968	0.0251373	109	2.81004	12.05	21.29	0.11055		GO:0015628_protein_secretion_by_the_type_II_secretion_system	19	18	1.22335	-1.30522	0.0495195	108	8.11574	21.174	34.2323	0.196056		GO:0051604_protein_maturation	34	31	1.14657	-1.22835	0.0591088	109	8.91968	22.52	36.1203	0.206606		GO:0006041_glucosamine_metabolic_process	3	2	3.36552	-0.992354	0.101776	115	24.2263	41.288	58.3497	0.359026		GO:0009085_lysine_biosynthetic_process	DAPB
GO:0019438_aromatic_compound_biosynthetic_process	65	45	1.21314	-1.5859	0.0259476	110	2.89631	12.292	21.6877	0.111745		GO:0046112_nucleobase_biosynthetic_process	19	18	1.22335	-1.30522	0.0495195	108	8.11574	21.174	34.2323	0.196056		GO:0065008_regulation_of_biological_quality	127	108	1.06939	-1.20917	0.061777	112	9.71465	23.763	37.8114	0.21217		GO:0006044_N-acetylglucosamine_metabolic_process	3	2	3.36552	-0.992354	0.101776	115	24.2263	41.288	58.3497	0.359026		GO:0009085_lysine_biosynthetic_process	DAPE
GO:0006221_pyrimidine_nucleotide_biosynthetic_process	20	16	1.40185	-1.55712	0.0277257	111	3.45034	13.513	23.5757	0.121739		GO:0046451_diaminopimelate_metabolic_process	19	18	1.22335	-1.30522	0.0495195	108	8.11574	21.174	34.2323	0.196056		GO:0032989_cellular_component_morphogenesis	20	19	1.19465	-1.21195	0.0613838	111	9.67656	23.672	37.6674	0.213261		GO:0009636_response_to_toxin	3	2	3.36552	-0.992354	0.101776	115	24.2263	41.288	58.3497	0.359026		GO:0009085_lysine_biosynthetic_process	DAPF
GO:0006084_acetyl-CoA_metabolic_process	26	20	1.34793	-1.55533	0.0278399	112	3.58682	13.809	24.0312	0.123295		GO:0065003_macromolecular_complex_assembly	70	60	1.10684	-1.26229	0.0546646	112	8.57802	22.126	35.674	0.197554		GO:0044257_cellular_protein_catabolic_process	20	19	1.19465	-1.21195	0.0613838	111	9.67656	23.672	37.6674	0.213261		GO:0015893_drug_transport	3	2	3.36552	-0.992354	0.101776	115	24.2263	41.288	58.3497	0.359026		GO:0009085_lysine_biosynthetic_process	DAPL
GO:0006006_glucose_metabolic_process	62	43	1.21531	-1.55166	0.0280761	113	3.63397	13.915	24.196	0.123142		GO:0009161_ribonucleoside_monophosphate_metabolic_process	25	23	1.18801	-1.26148	0.0547675	113	9.21055	23.016	36.8214	0.203681		GO:0006207_'de_novo'_pyrimidine_base_biosynthetic_process	12	12	1.25753	-1.20035	0.0630443	120	11.3912	26.203	41.0148	0.218358		GO:0019344_cysteine_biosynthetic_process	3	2	3.36552	-0.992354	0.101776	115	24.2263	41.288	58.3497	0.359026		GO:0009085_lysine_biosynthetic_process	HOM
GO:0006413_translational_initiation	10	9	1.57708	-1.51473	0.0305683	116	4.63095	15.569	26.507	0.134216		GO:0009058_biosynthetic_process	800	631	1.01852	-1.24196	0.0572851	114	9.70787	23.841	37.9741	0.209132		GO:0006570_tyrosine_metabolic_process	12	12	1.25753	-1.20035	0.0630443	120	11.3912	26.203	41.0148	0.218358		GO:0033365_protein_localization_to_organelle	3	2	3.36552	-0.992354	0.101776	115	24.2263	41.288	58.3497	0.359026		GO:0009085_lysine_biosynthetic_process	LYSA
GO:0006570_tyrosine_metabolic_process	10	9	1.57708	-1.51473	0.0305683	116	4.63095	15.569	26.507	0.134216		GO:0006570_tyrosine_metabolic_process	11	11	1.29131	-1.2271	0.0592796	119	11.1189	25.823	40.5271	0.217		GO:0009220_pyrimidine_ribonucleotide_biosynthetic_process	12	12	1.25753	-1.20035	0.0630443	120	11.3912	26.203	41.0148	0.218358		GO:0042493_response_to_drug	3	2	3.36552	-0.992354	0.101776	115	24.2263	41.288	58.3497	0.359026		GO:0009085_lysine_biosynthetic_process	LYSC
GO:0015949_nucleobase__nucleoside_and_nucleotide_interconversion	10	9	1.57708	-1.51473	0.0305683	116	4.63095	15.569	26.507	0.134216		GO:0008617_guanosine_metabolic_process	11	11	1.29131	-1.2271	0.0592796	119	11.1189	25.823	40.5271	0.217		GO:0015985_energy_coupled_proton_transport__down_electrochemical_gradient	12	12	1.25753	-1.20035	0.0630443	120	11.3912	26.203	41.0148	0.218358		GO:0000097_sulfur_amino_acid_biosynthetic_process	10	4	2.01931	-0.93527	0.116073	116	25.9732	43.445	60.9168	0.374526		GO:0009085_lysine_biosynthetic_process	LYSS
GO:0008152_metabolic_process	878	509	1.01586	-1.50338	0.0313774	117	4.65633	15.674	26.6917	0.133966		GO:0031167_rRNA_methylation	11	11	1.29131	-1.2271	0.0592796	119	11.1189	25.823	40.5271	0.217		GO:0015986_ATP_synthesis_coupled_proton_transport	12	12	1.25753	-1.20035	0.0630443	120	11.3912	26.203	41.0148	0.218358		GO:0006066_alcohol_metabolic_process	43	12	1.40882	-0.914808	0.121672	117	26.432	44.092	61.752	0.376855		GO:0009086_methionine_biosynthetic_process	ASD
GO:0006807_nitrogen_compound_metabolic_process	617	366	1.03946	-1.48473	0.0327542	118	4.71968	15.915	27.1103	0.134873		GO:0033865_nucleoside_bisphosphate_metabolic_process	11	11	1.29131	-1.2271	0.0592796	119	11.1189	25.823	40.5271	0.217		GO:0019359_nicotinamide_nucleotide_biosynthetic_process	12	12	1.25753	-1.20035	0.0630443	120	11.3912	26.203	41.0148	0.218358		GO:0015698_inorganic_anion_transport	14	5	1.80296	-0.907698	0.123681	118	27.6518	45.545	63.4382	0.385975		GO:0009086_methionine_biosynthetic_process	FOLD
GO:0006783_heme_biosynthetic_process	6	6	1.75231	-1.46686	0.03413	126	6.6458	19.005	31.3642	0.150833		GO:0051289_protein_homotetramerization	11	11	1.29131	-1.2271	0.0592796	119	11.1189	25.823	40.5271	0.217		GO:0019363_pyridine_nucleotide_biosynthetic_process	12	12	1.25753	-1.20035	0.0630443	120	11.3912	26.203	41.0148	0.218358		GO:0006790_sulfur_compound_metabolic_process	22	7	1.60627	-0.904834	0.124499	122	28.3232	46.319	64.3148	0.379664		GO:0009086_methionine_biosynthetic_process	GUAA
GO:0008202_steroid_metabolic_process	6	6	1.75231	-1.46686	0.03413	126	6.6458	19.005	31.3642	0.150833		GO:0015031_protein_transport	99	83	1.08262	-1.16649	0.0681563	129	13.562	29.818	46.074	0.231147		GO:0022008_neurogenesis	12	12	1.25753	-1.20035	0.0630443	120	11.3912	26.203	41.0148	0.218358		GO:0030154_cell_differentiation	22	7	1.60627	-0.904834	0.124499	122	28.3232	46.319	64.3148	0.379664		GO:0009086_methionine_biosynthetic_process	HOM
GO:0009909_regulation_of_flower_development	6	6	1.75231	-1.46686	0.03413	126	6.6458	19.005	31.3642	0.150833		GO:0045184_establishment_of_protein_localization	99	83	1.08262	-1.16649	0.0681563	129	13.562	29.818	46.074	0.231147		GO:0009058_biosynthetic_process	794	642	1.01679	-1.18253	0.0656848	121	11.82	27.014	42.208	0.223256		GO:0030435_sporulation_resulting_in_formation_of_a_cellular_spore	22	7	1.60627	-0.904834	0.124499	122	28.3232	46.319	64.3148	0.379664		GO:0009086_methionine_biosynthetic_process	METG
GO:0017038_protein_import	6	6	1.75231	-1.46686	0.03413	126	6.6458	19.005	31.3642	0.150833		GO:0006753_nucleoside_phosphate_metabolic_process	154	127	1.06491	-1.18667	0.0650631	122	12.5498	28.305	44.0602	0.232008		GO:0008360_regulation_of_cell_shape	33	30	1.14321	-1.16178	0.0689008	123	12.2996	27.909	43.5184	0.226902		GO:0048646_anatomical_structure_formation_involved_in_morphogenesis	22	7	1.60627	-0.904834	0.124499	122	28.3232	46.319	64.3148	0.379664		GO:0009086_methionine_biosynthetic_process	METK
GO:0022618_ribonucleoprotein_complex_assembly	6	6	1.75231	-1.46686	0.03413	126	6.6458	19.005	31.3642	0.150833		GO:0009117_nucleotide_metabolic_process	154	127	1.06491	-1.18667	0.0650631	122	12.5498	28.305	44.0602	0.232008		GO:0016485_protein_processing	33	30	1.14321	-1.16178	0.0689008	123	12.2996	27.909	43.5184	0.226902		GO:0044272_sulfur_compound_biosynthetic_process	18	6	1.68276	-0.901159	0.125557	123	28.8841	47.042	65.1999	0.382455		GO:0009086_methionine_biosynthetic_process	PYRB
GO:0042168_heme_metabolic_process	6	6	1.75231	-1.46686	0.03413	126	6.6458	19.005	31.3642	0.150833		GO:0006576_cellular_biogenic_amine_metabolic_process	30	27	1.16218	-1.17888	0.0662403	126	13.2553	29.35	45.4447	0.232937		GO:0006814_sodium_ion_transport	26	24	1.1608	-1.13399	0.0734529	124	13.2716	29.532	45.7924	0.238161		GO:0019725_cellular_homeostasis	7	3	2.16355	-0.842222	0.143806	126	31.5095	50.373	69.2365	0.399786		GO:0009088_threonine_biosynthetic_process	ASD
GO:0065002_intracellular_protein_transmembrane_transport	6	6	1.75231	-1.46686	0.03413	126	6.6458	19.005	31.3642	0.150833		GO:0051259_protein_oligomerization	30	27	1.16218	-1.17888	0.0662403	126	13.2553	29.35	45.4447	0.232937		GO:0032505_reproduction_of_a_single-celled_organism	19	18	1.19134	-1.12966	0.0741887	125	13.9877	30.483	46.9783	0.243864		GO:0030001_metal_ion_transport	7	3	2.16355	-0.842222	0.143806	126	31.5095	50.373	69.2365	0.399786		GO:0009088_threonine_biosynthetic_process	HOM
GO:0071826_ribonucleoprotein_complex_subunit_organization	6	6	1.75231	-1.46686	0.03413	126	6.6458	19.005	31.3642	0.150833		GO:0071806_protein_transmembrane_transport	30	27	1.16218	-1.17888	0.0662403	126	13.2553	29.35	45.4447	0.232937		GO:0007265_Ras_protein_signal_transduction	11	11	1.25753	-1.09981	0.0794678	135	17.2701	35.115	52.9599	0.260111		GO:0042592_homeostatic_process	7	3	2.16355	-0.842222	0.143806	126	31.5095	50.373	69.2365	0.399786		GO:0009088_threonine_biosynthetic_process	THRB
GO:0006766_vitamin_metabolic_process	61	42	1.20651	-1.45056	0.0354353	127	6.74938	19.277	31.8046	0.151787		GO:0008360_regulation_of_cell_shape	36	32	1.14783	-1.19259	0.0641811	120	12.3813	27.954	43.5267	0.23295		GO:0009094_L-phenylalanine_biosynthetic_process	11	11	1.25753	-1.09981	0.0794678	135	17.2701	35.115	52.9599	0.260111		GO:0032502_developmental_process	27	8	1.49578	-0.837988	0.145215	127	31.965	50.942	69.919	0.401118		GO:0009088_threonine_biosynthetic_process	THRC
GO:0006974_response_to_DNA_damage_stimulus	87	58	1.16821	-1.44217	0.0361266	128	6.98193	19.64	32.2981	0.153438		GO:0006260_DNA_replication	63	54	1.10684	-1.17066	0.0675063	127	13.4446	29.635	45.8254	0.233346		GO:0009294_DNA_mediated_transformation	11	11	1.25753	-1.09981	0.0794678	135	17.2701	35.115	52.9599	0.260111		GO:0016052_carbohydrate_catabolic_process	23	7	1.53643	-0.822448	0.150505	129	32.7462	51.923	71.0998	0.402504		GO:0009094_L-phenylalanine_biosynthetic_process	AROA
GO:0009073_aromatic_amino_acid_family_biosynthetic_process	28	21	1.31423	-1.4279	0.0373336	130	7.57097	20.899	34.227	0.160762		GO:0009085_lysine_biosynthetic_process	24	22	1.1837	-1.17986	0.0660905	123	12.9471	28.853	44.7589	0.234577		GO:0009435_NAD_biosynthetic_process	11	11	1.25753	-1.09981	0.0794678	135	17.2701	35.115	52.9599	0.260111		GO:0043934_sporulation	23	7	1.53643	-0.822448	0.150505	129	32.7462	51.923	71.0998	0.402504		GO:0009094_L-phenylalanine_biosynthetic_process	AROB
GO:0046417_chorismate_metabolic_process	28	21	1.31423	-1.4279	0.0373336	130	7.57097	20.899	34.227	0.160762		GO:0042451_purine_nucleoside_biosynthetic_process	17	16	1.21535	-1.12093	0.0756957	131	15.4343	32.905	50.3757	0.251183		GO:0019344_cysteine_biosynthetic_process	11	11	1.25753	-1.09981	0.0794678	135	17.2701	35.115	52.9599	0.260111		GO:0019362_pyridine_nucleotide_metabolic_process	11	4	1.83574	-0.80858	0.155389	131	35.4082	55.108	74.8078	0.420672		GO:0009094_L-phenylalanine_biosynthetic_process	AROC
GO:0009987_cellular_process	871	505	1.01598	-1.4263	0.0374717	131	7.57568	20.907	34.2383	0.159595		GO:0046129_purine_ribonucleoside_biosynthetic_process	17	16	1.21535	-1.12093	0.0756957	131	15.4343	32.905	50.3757	0.251183		GO:0019674_NAD_metabolic_process	11	11	1.25753	-1.09981	0.0794678	135	17.2701	35.115	52.9599	0.260111		GO:0046496_nicotinamide_nucleotide_metabolic_process	11	4	1.83574	-0.80858	0.155389	131	35.4082	55.108	74.8078	0.420672		GO:0009094_L-phenylalanine_biosynthetic_process	AROF
GO:0009109_coenzyme_catabolic_process	25	19	1.33176	-1.41169	0.0387532	133	7.7594	21.372	34.9846	0.160692		GO:0007154_cell_communication	62	53	1.10387	-1.11728	0.0763345	132	15.6462	33.262	50.8778	0.251985		GO:0019941_modification-dependent_protein_catabolic_process	11	11	1.25753	-1.09981	0.0794678	135	17.2701	35.115	52.9599	0.260111		GO:0006810_transport	110	26	1.19323	-0.776357	0.167357	133	36.993	57.004	77.015	0.428602		GO:0009094_L-phenylalanine_biosynthetic_process	PHEA
GO:0051187_cofactor_catabolic_process	25	19	1.33176	-1.41169	0.0387532	133	7.7594	21.372	34.9846	0.160692		GO:0006886_intracellular_protein_transport	29	26	1.15773	-1.10566	0.078405	140	18.9057	37.548	56.1903	0.2682		GO:0030420_establishment_of_competence_for_transformation	11	11	1.25753	-1.09981	0.0794678	135	17.2701	35.115	52.9599	0.260111		GO:0051234_establishment_of_localization	110	26	1.19323	-0.776357	0.167357	133	36.993	57.004	77.015	0.428602		GO:0009094_L-phenylalanine_biosynthetic_process	PHES
GO:0016071_mRNA_metabolic_process	16	13	1.42375	-1.40705	0.0391695	134	8.15976	21.999	35.8382	0.164172		GO:0044265_cellular_macromolecule_catabolic_process	29	26	1.15773	-1.10566	0.078405	140	18.9057	37.548	56.1903	0.2682		GO:0043632_modification-dependent_macromolecule_catabolic_process	11	11	1.25753	-1.09981	0.0794678	135	17.2701	35.115	52.9599	0.260111		GO:0005996_monosaccharide_metabolic_process	41	11	1.35441	-0.775709	0.167607	134	37.0673	57.086	77.1047	0.426015		GO:0009094_L-phenylalanine_biosynthetic_process	TRPA
GO:0006525_arginine_metabolic_process	22	17	1.35406	-1.40073	0.0397436	138	8.5641	22.744	36.9239	0.164812		GO:0051260_protein_homooligomerization	29	26	1.15773	-1.10566	0.078405	140	18.9057	37.548	56.1903	0.2682		GO:0048699_generation_of_neurons	11	11	1.25753	-1.09981	0.0794678	135	17.2701	35.115	52.9599	0.260111		GO:0019318_hexose_metabolic_process	28	8	1.44236	-0.76789	0.170651	135	37.705	57.86	78.015	0.428593		GO:0009094_L-phenylalanine_biosynthetic_process	TRPB
GO:0006568_tryptophan_metabolic_process	22	17	1.35406	-1.40073	0.0397436	138	8.5641	22.744	36.9239	0.164812		GO:0009156_ribonucleoside_monophosphate_biosynthetic_process	23	21	1.17902	-1.09948	0.0795287	141	19.2128	38.042	56.8712	0.269801		GO:0006807_nitrogen_compound_metabolic_process	760	614	1.01595	-1.04796	0.0895451	151	20.7376	40.504	60.2704	0.268238		GO:0005975_carbohydrate_metabolic_process	101	24	1.19959	-0.76172	0.173093	136	37.7945	57.977	78.1595	0.426301		GO:0009094_L-phenylalanine_biosynthetic_process	TYRS
GO:0006586_indolalkylamine_metabolic_process	22	17	1.35406	-1.40073	0.0397436	138	8.5641	22.744	36.9239	0.164812		GO:0006571_tyrosine_biosynthetic_process	10	10	1.29131	-1.11502	0.0767335	137	18.5752	37.056	55.5368	0.270482		GO:0044255_cellular_lipid_metabolic_process	139	117	1.05849	-1.05143	0.0888323	146	19.8467	39.329	58.8113	0.269377		GO:0006950_response_to_stress	64	16	1.26207	-0.754797	0.175875	137	37.903	58.101	78.299	0.424095		GO:0009097_isoleucine_biosynthetic_process	ASD
GO:0042430_indole-containing_compound_metabolic_process	22	17	1.35406	-1.40073	0.0397436	138	8.5641	22.744	36.9239	0.164812		GO:0009432_SOS_response	10	10	1.29131	-1.11502	0.0767335	137	18.5752	37.056	55.5368	0.270482		GO:0009451_RNA_modification	50	44	1.10662	-1.07023	0.0850682	139	18.5572	37.474	56.3908	0.269597		GO:0009653_anatomical_structure_morphogenesis	24	7	1.47241	-0.747531	0.178842	140	45.9107	67.251	88.5913	0.480364		GO:0009097_isoleucine_biosynthetic_process	HOM
GO:0050793_regulation_of_developmental_process	19	15	1.3834	-1.39762	0.0400292	140	8.82322	23.242	37.6608	0.166014		GO:0015936_coenzyme_A_metabolic_process	10	10	1.29131	-1.11502	0.0767335	137	18.5752	37.056	55.5368	0.270482		GO:0015672_monovalent_inorganic_cation_transport	50	44	1.10662	-1.07023	0.0850682	139	18.5572	37.474	56.3908	0.269597		GO:0048856_anatomical_structure_development	24	7	1.47241	-0.747531	0.178842	140	45.9107	67.251	88.5913	0.480364		GO:0009097_isoleucine_biosynthetic_process	ILVC
GO:0051239_regulation_of_multicellular_organismal_process	19	15	1.3834	-1.39762	0.0400292	140	8.82322	23.242	37.6608	0.166014		GO:0015937_coenzyme_A_biosynthetic_process	10	10	1.29131	-1.11502	0.0767335	137	18.5752	37.056	55.5368	0.270482		GO:0071841_cellular_component_organization_or_biogenesis_at_cellular_level	193	161	1.04903	-1.07629	0.0838892	137	18.2473	36.962	55.6767	0.269796		GO:0048869_cellular_developmental_process	24	7	1.47241	-0.747531	0.178842	140	45.9107	67.251	88.5913	0.480364		GO:0009097_isoleucine_biosynthetic_process	ILVD
GO:0009108_coenzyme_biosynthetic_process	68	46	1.18539	-1.36563	0.0430892	141	9.05341	23.786	38.5186	0.168695		GO:0042819_vitamin_B6_biosynthetic_process	10	10	1.29131	-1.11502	0.0767335	137	18.5752	37.056	55.5368	0.270482		GO:0009790_embryo_development	18	17	1.18767	-1.0483	0.0894744	150	20.7383	40.488	60.2377	0.26992		GO:0006732_coenzyme_metabolic_process	46	12	1.31694	-0.74714	0.179003	141	46.0672	67.431	88.7948	0.478234		GO:0009097_isoleucine_biosynthetic_process	ILVH
GO:0006281_DNA_repair	86	57	1.16142	-1.35727	0.043927	142	9.14719	23.995	38.8428	0.168979		GO:0044249_cellular_biosynthetic_process	773	609	1.01735	-1.09538	0.0802823	142	19.4988	38.488	57.4772	0.271042		GO:0012501_programmed_cell_death	18	17	1.18767	-1.0483	0.0894744	150	20.7383	40.488	60.2377	0.26992		GO:0051179_localization	111	26	1.18248	-0.742321	0.181	142	46.2179	67.635	89.0521	0.476303		GO:0009097_isoleucine_biosynthetic_process	LEUA
GO:0009056_catabolic_process	178	112	1.10258	-1.32564	0.0472458	143	9.47236	24.912	40.3516	0.17421		GO:0009123_nucleoside_monophosphate_metabolic_process	40	35	1.1299	-1.0864	0.0819602	143	19.8467	39.148	58.4493	0.273762		GO:0051603_proteolysis_involved_in_cellular_protein_catabolic_process	18	17	1.18767	-1.0483	0.0894744	150	20.7383	40.488	60.2377	0.26992		GO:0006760_folic_acid-containing_compound_metabolic_process	8	3	1.8931	-0.70342	0.197961	144	52.6218	75.147	97.6722	0.521854		GO:0009097_isoleucine_biosynthetic_process	LEUB
GO:0044248_cellular_catabolic_process	116	75	1.13296	-1.32401	0.0474234	144	9.48644	24.937	40.3876	0.173174		GO:0051186_cofactor_metabolic_process	199	162	1.05122	-1.07843	0.0834768	144	19.9977	39.475	58.9523	0.274132		GO:0072511_divalent_inorganic_cation_transport	18	17	1.18767	-1.0483	0.0894744	150	20.7383	40.488	60.2377	0.26992		GO:0009396_folic_acid-containing_compound_biosynthetic_process	8	3	1.8931	-0.70342	0.197961	144	52.6218	75.147	97.6722	0.521854		GO:0009097_isoleucine_biosynthetic_process	LEUC
GO:0006220_pyrimidine_nucleotide_metabolic_process	30	22	1.28503	-1.31864	0.0480133	145	9.70655	25.338	40.9694	0.174745		GO:0010467_gene_expression	462	368	1.02858	-1.07415	0.0843045	145	20.22	39.76	59.3	0.274207		GO:0006261_DNA-dependent_DNA_replication	25	23	1.15693	-1.06242	0.0866126	144	19.5894	38.91	58.2306	0.270208		GO:0000746_conjugation	1	1	5.04828	-0.703143	0.198087	217	105.633	134.516	163.399	0.619889		GO:0009097_isoleucine_biosynthetic_process	LEUD
GO:0006644_phospholipid_metabolic_process	41	29	1.23944	-1.31817	0.0480648	146	9.74798	25.414	41.08	0.174068		GO:0009259_ribonucleotide_metabolic_process	76	64	1.08742	-1.04269	0.0906377	146	21.2086	41.527	61.8454	0.284432		GO:0006720_isoprenoid_metabolic_process	25	23	1.15693	-1.06242	0.0866126	144	19.5894	38.91	58.2306	0.270208		GO:0000918_barrier_septum_site_selection	1	1	5.04828	-0.703143	0.198087	217	105.633	134.516	163.399	0.619889		GO:0009097_isoleucine_biosynthetic_process	VALS
GO:0006571_tyrosine_biosynthetic_process	9	8	1.55761	-1.3089	0.0491019	153	11.5265	28.098	44.6695	0.183647		GO:0006418_tRNA_aminoacylation_for_protein_translation	39	34	1.12576	-1.0242	0.0945793	153	24.0021	45.252	66.5019	0.295765		GO:0008299_isoprenoid_biosynthetic_process	25	23	1.15693	-1.06242	0.0866126	144	19.5894	38.91	58.2306	0.270208		GO:0006011_UDP-glucose_metabolic_process	1	1	5.04828	-0.703143	0.198087	217	105.633	134.516	163.399	0.619889		GO:0009098_leucine_biosynthetic_process	LEUA
GO:0006772_thiamine_metabolic_process	9	8	1.55761	-1.3089	0.0491019	153	11.5265	28.098	44.6695	0.183647		GO:0009069_serine_family_amino_acid_metabolic_process	39	34	1.12576	-1.0242	0.0945793	153	24.0021	45.252	66.5019	0.295765		GO:0016539_intein-mediated_protein_splicing	25	23	1.15693	-1.06242	0.0866126	144	19.5894	38.91	58.2306	0.270208		GO:0006013_mannose_metabolic_process	1	1	5.04828	-0.703143	0.198087	217	105.633	134.516	163.399	0.619889		GO:0009098_leucine_biosynthetic_process	LEUB
GO:0009228_thiamine_biosynthetic_process	9	8	1.55761	-1.3089	0.0491019	153	11.5265	28.098	44.6695	0.183647		GO:0043038_amino_acid_activation	39	34	1.12576	-1.0242	0.0945793	153	24.0021	45.252	66.5019	0.295765		GO:0030908_protein_splicing	25	23	1.15693	-1.06242	0.0866126	144	19.5894	38.91	58.2306	0.270208		GO:0006080_substituted_mannan_metabolic_process	1	1	5.04828	-0.703143	0.198087	217	105.633	134.516	163.399	0.619889		GO:0009098_leucine_biosynthetic_process	LEUC
GO:0015936_coenzyme_A_metabolic_process	9	8	1.55761	-1.3089	0.0491019	153	11.5265	28.098	44.6695	0.183647		GO:0043039_tRNA_aminoacylation	39	34	1.12576	-1.0242	0.0945793	153	24.0021	45.252	66.5019	0.295765		GO:0071842_cellular_component_organization_at_cellular_level	112	95	1.06665	-1.05663	0.0877754	145	19.7831	39.239	58.6949	0.270614		GO:0006270_DNA-dependent_DNA_replication_initiation	1	1	5.04828	-0.703143	0.198087	217	105.633	134.516	163.399	0.619889		GO:0009098_leucine_biosynthetic_process	LEUD
GO:0015937_coenzyme_A_biosynthetic_process	9	8	1.55761	-1.3089	0.0491019	153	11.5265	28.098	44.6695	0.183647		GO:0006555_methionine_metabolic_process	16	15	1.21061	-1.03045	0.0932279	149	23.4898	44.591	65.6922	0.299268		GO:0044249_cellular_biosynthetic_process	766	619	1.0162	-1.07727	0.0837001	136	18.2173	36.876	55.5347	0.271147		GO:0006275_regulation_of_DNA_replication	1	1	5.04828	-0.703143	0.198087	217	105.633	134.516	163.399	0.619889		GO:0009098_leucine_biosynthetic_process	VALS
GO:0042723_thiamine-containing_compound_metabolic_process	9	8	1.55761	-1.3089	0.0491019	153	11.5265	28.098	44.6695	0.183647		GO:0009126_purine_nucleoside_monophosphate_metabolic_process	16	15	1.21061	-1.03045	0.0932279	149	23.4898	44.591	65.6922	0.299268		GO:0006629_lipid_metabolic_process	165	138	1.05175	-1.02777	0.0938057	154	21.7038	41.815	61.9262	0.271526		GO:0006304_DNA_modification	1	1	5.04828	-0.703143	0.198087	217	105.633	134.516	163.399	0.619889		GO:0009099_valine_biosynthetic_process	ILVC
GO:0042724_thiamine-containing_compound_biosynthetic_process	9	8	1.55761	-1.3089	0.0491019	153	11.5265	28.098	44.6695	0.183647		GO:0009167_purine_ribonucleoside_monophosphate_metabolic_process	16	15	1.21061	-1.03045	0.0932279	149	23.4898	44.591	65.6922	0.299268		GO:0006400_tRNA_modification	31	28	1.13583	-1.03171	0.092958	152	21.4862	41.504	61.5218	0.273053		GO:0006425_glutaminyl-tRNA_aminoacylation	1	1	5.04828	-0.703143	0.198087	217	105.633	134.516	163.399	0.619889		GO:0009099_valine_biosynthetic_process	ILVD
GO:0006364_rRNA_processing	27	20	1.29801	-1.29423	0.0507894	155	11.7622	28.51	45.2578	0.183935		GO:0007264_small_GTPase_mediated_signal_transduction	22	20	1.17392	-1.02041	0.09541	154	25.125	46.775	68.425	0.303734		GO:0009259_ribonucleotide_metabolic_process	78	67	1.08018	-1.02852	0.0936447	153	21.6785	41.794	61.9095	0.273163		GO:0006535_cysteine_biosynthetic_process_from_serine	1	1	5.04828	-0.703143	0.198087	217	105.633	134.516	163.399	0.619889		GO:0009099_valine_biosynthetic_process	ILVH
GO:0016072_rRNA_metabolic_process	27	20	1.29801	-1.29423	0.0507894	155	11.7622	28.51	45.2578	0.183935		GO:0008104_protein_localization	105	87	1.06995	-0.998984	0.100234	168	29.3836	52.599	75.8144	0.313089		GO:0022613_ribonucleoprotein_complex_biogenesis	37	33	1.12158	-1.01846	0.0958389	156	22.2769	42.722	63.1671	0.273859		GO:0006749_glutathione_metabolic_process	1	1	5.04828	-0.703143	0.198087	217	105.633	134.516	163.399	0.619889		GO:0009102_biotin_biosynthetic_process	BIRA
GO:0015980_energy_derivation_by_oxidation_of_organic_compounds	62	42	1.18705	-1.29337	0.0508896	156	11.8431	28.633	45.4229	0.183545		GO:0000904_cell_morphogenesis_involved_in_differentiation	9	9	1.29131	-1.00304	0.099302	166	29.0988	52.113	75.1272	0.313934		GO:0042559_pteridine-containing_compound_biosynthetic_process	37	33	1.12158	-1.01846	0.0958389	156	22.2769	42.722	63.1671	0.273859		GO:0006750_glutathione_biosynthetic_process	1	1	5.04828	-0.703143	0.198087	217	105.633	134.516	163.399	0.619889		GO:0009107_lipoate_biosynthetic_process	LIPA
GO:0000003_reproduction	67	45	1.17692	-1.27468	0.0531279	157	12.1114	29.225	46.3386	0.186146		GO:0006551_leucine_metabolic_process	9	9	1.29131	-1.00304	0.099302	166	29.0988	52.113	75.1272	0.313934		GO:0006571_tyrosine_biosynthetic_process	10	10	1.25753	-0.999359	0.100148	162	26.2155	48.001	69.7865	0.296302		GO:0006873_cellular_ion_homeostasis	1	1	5.04828	-0.703143	0.198087	217	105.633	134.516	163.399	0.619889		GO:0009107_lipoate_biosynthetic_process	LIPB
GO:0006401_RNA_catabolic_process	12	10	1.46026	-1.25643	0.0554074	166	13.6038	31.574	49.5442	0.190205		GO:0008616_queuosine_biosynthetic_process	9	9	1.29131	-1.00304	0.099302	166	29.0988	52.113	75.1272	0.313934		GO:0006573_valine_metabolic_process	10	10	1.25753	-0.999359	0.100148	162	26.2155	48.001	69.7865	0.296302		GO:0006875_cellular_metal_ion_homeostasis	1	1	5.04828	-0.703143	0.198087	217	105.633	134.516	163.399	0.619889		GO:0009107_lipoate_biosynthetic_process	LYSS
GO:0006771_riboflavin_metabolic_process	12	10	1.46026	-1.25643	0.0554074	166	13.6038	31.574	49.5442	0.190205		GO:0008618_7-methylguanosine_metabolic_process	9	9	1.29131	-1.00304	0.099302	166	29.0988	52.113	75.1272	0.313934		GO:0009200_deoxyribonucleoside_triphosphate_metabolic_process	10	10	1.25753	-0.999359	0.100148	162	26.2155	48.001	69.7865	0.296302		GO:0006879_cellular_iron_ion_homeostasis	1	1	5.04828	-0.703143	0.198087	217	105.633	134.516	163.399	0.619889		GO:0009231_riboflavin_biosynthetic_process	FOLD
GO:0009231_riboflavin_biosynthetic_process	12	10	1.46026	-1.25643	0.0554074	166	13.6038	31.574	49.5442	0.190205		GO:0009262_deoxyribonucleotide_metabolic_process	9	9	1.29131	-1.00304	0.099302	166	29.0988	52.113	75.1272	0.313934		GO:0030182_neuron_differentiation	10	10	1.25753	-0.999359	0.100148	162	26.2155	48.001	69.7865	0.296302		GO:0007166_cell_surface_receptor_linked_signaling_pathway	1	1	5.04828	-0.703143	0.198087	217	105.633	134.516	163.399	0.619889		GO:0009231_riboflavin_biosynthetic_process	PETC
GO:0022411_cellular_component_disassembly	12	10	1.46026	-1.25643	0.0554074	166	13.6038	31.574	49.5442	0.190205		GO:0009394_2'-deoxyribonucleotide_metabolic_process	9	9	1.29131	-1.00304	0.099302	166	29.0988	52.113	75.1272	0.313934		GO:0033865_nucleoside_bisphosphate_metabolic_process	10	10	1.25753	-0.999359	0.100148	162	26.2155	48.001	69.7865	0.296302		GO:0007186_G-protein_coupled_receptor_protein_signaling_pathway	1	1	5.04828	-0.703143	0.198087	217	105.633	134.516	163.399	0.619889		GO:0009231_riboflavin_biosynthetic_process	RIBBA
GO:0032984_macromolecular_complex_disassembly	12	10	1.46026	-1.25643	0.0554074	166	13.6038	31.574	49.5442	0.190205		GO:0015939_pantothenate_metabolic_process	9	9	1.29131	-1.00304	0.099302	166	29.0988	52.113	75.1272	0.313934		GO:0051262_protein_tetramerization	10	10	1.25753	-0.999359	0.100148	162	26.2155	48.001	69.7865	0.296302		GO:0007205_activation_of_protein_kinase_C_activity_by_G-protein_coupled_receptor_protein_signaling_pathway	1	1	5.04828	-0.703143	0.198087	217	105.633	134.516	163.399	0.619889		GO:0009231_riboflavin_biosynthetic_process	RIBD
GO:0042726_flavin-containing_compound_metabolic_process	12	10	1.46026	-1.25643	0.0554074	166	13.6038	31.574	49.5442	0.190205		GO:0046114_guanosine_biosynthetic_process	9	9	1.29131	-1.00304	0.099302	166	29.0988	52.113	75.1272	0.313934		GO:0000097_sulfur_amino_acid_biosynthetic_process	24	22	1.15274	-0.991947	0.101872	164	27.178	49.466	71.754	0.301622		GO:0009267_cellular_response_to_starvation	1	1	5.04828	-0.703143	0.198087	217	105.633	134.516	163.399	0.619889		GO:0009231_riboflavin_biosynthetic_process	RIBD2
GO:0042727_flavin-containing_compound_biosynthetic_process	12	10	1.46026	-1.25643	0.0554074	166	13.6038	31.574	49.5442	0.190205		GO:0046116_queuosine_metabolic_process	9	9	1.29131	-1.00304	0.099302	166	29.0988	52.113	75.1272	0.313934		GO:0006119_oxidative_phosphorylation	24	22	1.15274	-0.991947	0.101872	164	27.178	49.466	71.754	0.301622		GO:0009291_unidirectional_conjugation	1	1	5.04828	-0.703143	0.198087	217	105.633	134.516	163.399	0.619889		GO:0009231_riboflavin_biosynthetic_process	RIBE
GO:0043241_protein_complex_disassembly	12	10	1.46026	-1.25643	0.0554074	166	13.6038	31.574	49.5442	0.190205		GO:0046118_7-methylguanosine_biosynthetic_process	9	9	1.29131	-1.00304	0.099302	166	29.0988	52.113	75.1272	0.313934		GO:0019725_cellular_homeostasis	54	47	1.09452	-0.974668	0.106006	165	27.5809	50.203	72.8251	0.304261		GO:0009307_DNA_restriction-modification_system	1	1	5.04828	-0.703143	0.198087	217	105.633	134.516	163.399	0.619889		GO:0009231_riboflavin_biosynthetic_process	RIBF
GO:0044270_cellular_nitrogen_compound_catabolic_process	12	10	1.46026	-1.25643	0.0554074	166	13.6038	31.574	49.5442	0.190205		GO:0051603_proteolysis_involved_in_cellular_protein_catabolic_process	9	9	1.29131	-1.00304	0.099302	166	29.0988	52.113	75.1272	0.313934		GO:0009073_aromatic_amino_acid_family_biosynthetic_process	30	27	1.13178	-0.968319	0.107567	167	28.4481	51.447	74.4459	0.308066		GO:0009399_nitrogen_fixation	1	1	5.04828	-0.703143	0.198087	217	105.633	134.516	163.399	0.619889		GO:0009231_riboflavin_biosynthetic_process	RIBH
GO:0006313_transposition__DNA-mediated	21	16	1.33509	-1.25476	0.0556206	169	14.0594	32.238	50.4166	0.190757		GO:0070475_rRNA_base_methylation	9	9	1.29131	-1.00304	0.099302	166	29.0988	52.113	75.1272	0.313934		GO:0046417_chorismate_metabolic_process	30	27	1.13178	-0.968319	0.107567	167	28.4481	51.447	74.4459	0.308066		GO:0009409_response_to_cold	1	1	5.04828	-0.703143	0.198087	217	105.633	134.516	163.399	0.619889		GO:0009231_riboflavin_biosynthetic_process	RUVA
GO:0009617_response_to_bacterium	21	16	1.33509	-1.25476	0.0556206	169	14.0594	32.238	50.4166	0.190757		GO:0009260_ribonucleotide_biosynthetic_process	70	59	1.08839	-1.00007	0.099983	167	29.2901	52.463	75.6359	0.31415		GO:0006461_protein_complex_assembly	59	51	1.08702	-0.9393	0.115001	176	31.6393	55.996	80.3527	0.318159		GO:0010412_mannan_metabolic_process	1	1	5.04828	-0.703143	0.198087	217	105.633	134.516	163.399	0.619889		GO:0009231_riboflavin_biosynthetic_process	THRS
GO:0032196_transposition	21	16	1.33509	-1.25476	0.0556206	169	14.0594	32.238	50.4166	0.190757		GO:0009124_nucleoside_monophosphate_biosynthetic_process	38	33	1.1214	-0.963255	0.108829	170	30.622	54.515	78.408	0.320676		GO:0009152_purine_ribonucleotide_biosynthetic_process	59	51	1.08702	-0.9393	0.115001	176	31.6393	55.996	80.3527	0.318159		GO:0010501_RNA_secondary_structure_unwinding	1	1	5.04828	-0.703143	0.198087	217	105.633	134.516	163.399	0.619889		GO:0016226_iron-sulfur_cluster_assembly	DEF
GO:0046907_intracellular_transport	35	25	1.25165	-1.25457	0.0556451	170	14.2047	32.51	50.8153	0.191235		GO:0071842_cellular_component_organization_at_cellular_level	109	90	1.06622	-0.963307	0.108816	169	30.4125	54.195	77.9775	0.32068		GO:0070271_protein_complex_biogenesis	59	51	1.08702	-0.9393	0.115001	176	31.6393	55.996	80.3527	0.318159		GO:0015711_organic_anion_transport	1	1	5.04828	-0.703143	0.198087	217	105.633	134.516	163.399	0.619889		GO:0016226_iron-sulfur_cluster_assembly	DNAK
GO:0009791_post-embryonic_development	18	14	1.36291	-1.24297	0.0571518	171	14.7851	33.295	51.8049	0.194708		GO:0006304_DNA_modification	21	19	1.16833	-0.94274	0.114093	182	33.6581	58.695	83.7319	0.3225		GO:0071844_cellular_component_assembly_at_cellular_level	59	51	1.08702	-0.9393	0.115001	176	31.6393	55.996	80.3527	0.318159		GO:0015800_acidic_amino_acid_transport	1	1	5.04828	-0.703143	0.198087	217	105.633	134.516	163.399	0.619889		GO:0016226_iron-sulfur_cluster_assembly	ERPA
GO:0006333_chromatin_assembly_or_disassembly	5	5	1.75231	-1.22152	0.0600459	192	21.4915	43.111	64.7305	0.224536		GO:0006568_tryptophan_metabolic_process	21	19	1.16833	-0.94274	0.114093	182	33.6581	58.695	83.7319	0.3225		GO:0032259_methylation	36	32	1.1178	-0.960068	0.109631	172	30.8445	54.758	78.6715	0.31836		GO:0015813_L-glutamate_transport	1	1	5.04828	-0.703143	0.198087	217	105.633	134.516	163.399	0.619889		GO:0016226_iron-sulfur_cluster_assembly	ISCS
GO:0006959_humoral_immune_response	5	5	1.75231	-1.22152	0.0600459	192	21.4915	43.111	64.7305	0.224536		GO:0006586_indolalkylamine_metabolic_process	21	19	1.16833	-0.94274	0.114093	182	33.6581	58.695	83.7319	0.3225		GO:0042254_ribosome_biogenesis	36	32	1.1178	-0.960068	0.109631	172	30.8445	54.758	78.6715	0.31836		GO:0016042_lipid_catabolic_process	1	1	5.04828	-0.703143	0.198087	217	105.633	134.516	163.399	0.619889		GO:0016226_iron-sulfur_cluster_assembly	NIFU
GO:0007611_learning_or_memory	5	5	1.75231	-1.22152	0.0600459	192	21.4915	43.111	64.7305	0.224536		GO:0006605_protein_targeting	21	19	1.16833	-0.94274	0.114093	182	33.6581	58.695	83.7319	0.3225		GO:0042546_cell_wall_biogenesis	36	32	1.1178	-0.960068	0.109631	172	30.8445	54.758	78.6715	0.31836		GO:0019220_regulation_of_phosphate_metabolic_process	1	1	5.04828	-0.703143	0.198087	217	105.633	134.516	163.399	0.619889		GO:0016226_iron-sulfur_cluster_assembly	SUFB
GO:0009240_isopentenyl_diphosphate_biosynthetic_process	5	5	1.75231	-1.22152	0.0600459	192	21.4915	43.111	64.7305	0.224536		GO:0016192_vesicle-mediated_transport	21	19	1.16833	-0.94274	0.114093	182	33.6581	58.695	83.7319	0.3225		GO:0007399_nervous_system_development	17	16	1.18356	-0.967942	0.107661	168	29.961	53.514	77.067	0.318536		GO:0019323_pentose_catabolic_process	1	1	5.04828	-0.703143	0.198087	217	105.633	134.516	163.399	0.619889		GO:0016226_iron-sulfur_cluster_assembly	SUFD
GO:0019276_UDP-N-acetylgalactosamine_metabolic_process	5	5	1.75231	-1.22152	0.0600459	192	21.4915	43.111	64.7305	0.224536		GO:0042430_indole-containing_compound_metabolic_process	21	19	1.16833	-0.94274	0.114093	182	33.6581	58.695	83.7319	0.3225		GO:0009069_serine_family_amino_acid_metabolic_process	42	37	1.10782	-0.96032	0.109567	169	30.5546	54.377	78.1993	0.321757		GO:0019379_sulfate_assimilation__phosphoadenylyl_sulfate_reduction_by_phosphoadenylyl-sulfate_reductase_(thioredoxin)	1	1	5.04828	-0.703143	0.198087	217	105.633	134.516	163.399	0.619889		GO:0016260_selenocysteine_biosynthetic_process	SERS
GO:0019277_UDP-N-acetylgalactosamine_biosynthetic_process	5	5	1.75231	-1.22152	0.0600459	192	21.4915	43.111	64.7305	0.224536		GO:0006220_pyrimidine_nucleotide_metabolic_process	27	24	1.14783	-0.963167	0.108851	171	31.175	55.226	79.277	0.322959		GO:0007275_multicellular_organismal_development	92	78	1.06617	-0.92196	0.119685	177	32.5116	57.231	81.9504	0.323339		GO:0019464_glycine_decarboxylation_via_glycine_cleavage_system	1	1	5.04828	-0.703143	0.198087	217	105.633	134.516	163.399	0.619889		GO:0019344_cysteine_biosynthetic_process	CYSJ
GO:0019288_isopentenyl_diphosphate_biosynthetic_process__mevalonate-independent_pathway	5	5	1.75231	-1.22152	0.0600459	192	21.4915	43.111	64.7305	0.224536		GO:0046677_response_to_antibiotic	79	66	1.07882	-0.950188	0.112153	175	32.078	56.627	81.176	0.323583		GO:0042592_homeostatic_process	64	55	1.08069	-0.909586	0.123144	179	32.9675	57.933	82.8985	0.323648		GO:0019478_D-amino_acid_catabolic_process	1	1	5.04828	-0.703143	0.198087	217	105.633	134.516	163.399	0.619889		GO:0019344_cysteine_biosynthetic_process	CYSO
GO:0019682_glyceraldehyde-3-phosphate_metabolic_process	5	5	1.75231	-1.22152	0.0600459	192	21.4915	43.111	64.7305	0.224536		GO:0006461_protein_complex_assembly	64	54	1.08955	-0.957132	0.110374	173	31.6437	55.98	80.3163	0.323584		GO:0008033_tRNA_processing	47	41	1.09699	-0.915024	0.121612	178	32.8724	57.766	82.6596	0.324528		GO:0019566_arabinose_metabolic_process	1	1	5.04828	-0.703143	0.198087	217	105.633	134.516	163.399	0.619889		GO:0019344_cysteine_biosynthetic_process	CYSS
GO:0031119_tRNA_pseudouridine_synthesis	5	5	1.75231	-1.22152	0.0600459	192	21.4915	43.111	64.7305	0.224536		GO:0070271_protein_complex_biogenesis	64	54	1.08955	-0.957132	0.110374	173	31.6437	55.98	80.3163	0.323584		GO:0015979_photosynthesis	35	31	1.11381	-0.902791	0.125086	182	34.3224	59.82	85.3176	0.328681		GO:0019568_arabinose_catabolic_process	1	1	5.04828	-0.703143	0.198087	217	105.633	134.516	163.399	0.619889		GO:0019344_cysteine_biosynthetic_process	HLDD
GO:0031554_regulation_of_transcription_termination__DNA-dependent	5	5	1.75231	-1.22152	0.0600459	192	21.4915	43.111	64.7305	0.224536		GO:0046907_intracellular_transport	43	37	1.11113	-0.943578	0.113873	176	32.3631	57.049	81.7349	0.324142		GO:0044038_cell_wall_macromolecule_biosynthetic_process	35	31	1.11381	-0.902791	0.125086	182	34.3224	59.82	85.3176	0.328681		GO:0019572_L-arabinose_catabolic_process	1	1	5.04828	-0.703143	0.198087	217	105.633	134.516	163.399	0.619889		GO:0019344_cysteine_biosynthetic_process	MOEZ
GO:0042255_ribosome_assembly	5	5	1.75231	-1.22152	0.0600459	192	21.4915	43.111	64.7305	0.224536		GO:0051649_establishment_of_localization_in_cell	89	74	1.07368	-0.951648	0.111777	174	31.9231	56.412	80.9009	0.324207		GO:0070589_cellular_component_macromolecule_biosynthetic_process	35	31	1.11381	-0.902791	0.125086	182	34.3224	59.82	85.3176	0.328681		GO:0019673_GDP-mannose_metabolic_process	1	1	5.04828	-0.703143	0.198087	217	105.633	134.516	163.399	0.619889		GO:0019344_cysteine_biosynthetic_process	RPLI
GO:0042274_ribosomal_small_subunit_biogenesis	5	5	1.75231	-1.22152	0.0600459	192	21.4915	43.111	64.7305	0.224536		GO:0009086_methionine_biosynthetic_process	15	14	1.20523	-0.941235	0.114489	185	35.3778	60.982	86.5862	0.329632		GO:0006413_translational_initiation	9	9	1.25753	-0.899003	0.126182	190	39.1724	66.154	93.1356	0.348179		GO:0030003_cellular_cation_homeostasis	1	1	5.04828	-0.703143	0.198087	217	105.633	134.516	163.399	0.619889		GO:0032324_molybdopterin_cofactor_biosynthetic_process	RIBE
GO:0043163_cell_envelope_organization	5	5	1.75231	-1.22152	0.0600459	192	21.4915	43.111	64.7305	0.224536		GO:0009127_purine_nucleoside_monophosphate_biosynthetic_process	15	14	1.20523	-0.941235	0.114489	185	35.3778	60.982	86.5862	0.329632		GO:0009263_deoxyribonucleotide_biosynthetic_process	9	9	1.25753	-0.899003	0.126182	190	39.1724	66.154	93.1356	0.348179		GO:0031667_response_to_nutrient_levels	1	1	5.04828	-0.703143	0.198087	217	105.633	134.516	163.399	0.619889		GO:0032324_molybdopterin_cofactor_biosynthetic_process	RIBH
GO:0043165_Gram-negative-bacterium-type_cell_outer_membrane_assembly	5	5	1.75231	-1.22152	0.0600459	192	21.4915	43.111	64.7305	0.224536		GO:0009168_purine_ribonucleoside_monophosphate_biosynthetic_process	15	14	1.20523	-0.941235	0.114489	185	35.3778	60.982	86.5862	0.329632		GO:0009265_2'-deoxyribonucleotide_biosynthetic_process	9	9	1.25753	-0.899003	0.126182	190	39.1724	66.154	93.1356	0.348179		GO:0031669_cellular_response_to_nutrient_levels	1	1	5.04828	-0.703143	0.198087	217	105.633	134.516	163.399	0.619889		GO:0046656_folic_acid_biosynthetic_process	FOLK
GO:0044091_membrane_biogenesis	5	5	1.75231	-1.22152	0.0600459	192	21.4915	43.111	64.7305	0.224536		GO:0006644_phospholipid_metabolic_process	48	41	1.103	-0.929805	0.117543	186	35.7743	61.606	87.4377	0.331215		GO:0015936_coenzyme_A_metabolic_process	9	9	1.25753	-0.899003	0.126182	190	39.1724	66.154	93.1356	0.348179		GO:0032147_activation_of_protein_kinase_activity	1	1	5.04828	-0.703143	0.198087	217	105.633	134.516	163.399	0.619889		GO:0046656_folic_acid_biosynthetic_process	FOLP
GO:0045165_cell_fate_commitment	5	5	1.75231	-1.22152	0.0600459	192	21.4915	43.111	64.7305	0.224536		GO:0006575_cellular_modified_amino_acid_metabolic_process	26	23	1.14232	-0.894046	0.12763	193	37.9152	64.763	91.6108	0.33556		GO:0015937_coenzyme_A_biosynthetic_process	9	9	1.25753	-0.899003	0.126182	190	39.1724	66.154	93.1356	0.348179		GO:0033674_positive_regulation_of_kinase_activity	1	1	5.04828	-0.703143	0.198087	217	105.633	134.516	163.399	0.619889		GO:0046656_folic_acid_biosynthetic_process	LIPB
GO:0046349_amino_sugar_biosynthetic_process	5	5	1.75231	-1.22152	0.0600459	192	21.4915	43.111	64.7305	0.224536		GO:0042401_cellular_biogenic_amine_biosynthetic_process	26	23	1.14232	-0.894046	0.12763	193	37.9152	64.763	91.6108	0.33556		GO:0043094_cellular_metabolic_compound_salvage	9	9	1.25753	-0.899003	0.126182	190	39.1724	66.154	93.1356	0.348179		GO:0042325_regulation_of_phosphorylation	1	1	5.04828	-0.703143	0.198087	217	105.633	134.516	163.399	0.619889		GO:0046656_folic_acid_biosynthetic_process	PABA
GO:0046490_isopentenyl_diphosphate_metabolic_process	5	5	1.75231	-1.22152	0.0600459	192	21.4915	43.111	64.7305	0.224536		GO:0019538_protein_metabolic_process	401	319	1.02725	-0.912315	0.122373	187	36.6098	62.846	89.0822	0.336075		GO:0048584_positive_regulation_of_response_to_stimulus	9	9	1.25753	-0.899003	0.126182	190	39.1724	66.154	93.1356	0.348179		GO:0042594_response_to_starvation	1	1	5.04828	-0.703143	0.198087	217	105.633	134.516	163.399	0.619889
GO:0050890_cognition	5	5	1.75231	-1.22152	0.0600459	192	21.4915	43.111	64.7305	0.224536		GO:0043170_macromolecule_metabolic_process	730	574	1.01536	-0.898221	0.126409	191	37.5335	64.215	90.8965	0.336204		GO:0051289_protein_homotetramerization	9	9	1.25753	-0.899003	0.126182	190	39.1724	66.154	93.1356	0.348179		GO:0043043_peptide_biosynthetic_process	1	1	5.04828	-0.703143	0.198087	217	105.633	134.516	163.399	0.619889
GO:0070925_organelle_assembly	5	5	1.75231	-1.22152	0.0600459	192	21.4915	43.111	64.7305	0.224536		GO:0009072_aromatic_amino_acid_family_metabolic_process	37	32	1.11681	-0.903598	0.124854	190	37.419	63.988	90.557	0.336779		GO:0006721_terpenoid_metabolic_process	16	15	1.17893	-0.888673	0.129219	195	41.6916	69.346	97.0004	0.355621		GO:0043085_positive_regulation_of_catalytic_activity	1	1	5.04828	-0.703143	0.198087	217	105.633	134.516	163.399	0.619889
GO:0071709_membrane_assembly	5	5	1.75231	-1.22152	0.0600459	192	21.4915	43.111	64.7305	0.224536		GO:0009310_amine_catabolic_process	37	32	1.11681	-0.903598	0.124854	190	37.419	63.988	90.557	0.336779		GO:0009791_post-embryonic_development	16	15	1.17893	-0.888673	0.129219	195	41.6916	69.346	97.0004	0.355621		GO:0043549_regulation_of_kinase_activity	1	1	5.04828	-0.703143	0.198087	217	105.633	134.516	163.399	0.619889
GO:0034641_cellular_nitrogen_compound_metabolic_process	596	352	1.03492	-1.21282	0.0612604	193	21.6026	43.398	65.1934	0.22486		GO:0009064_glutamine_family_amino_acid_metabolic_process	73	61	1.07904	-0.906592	0.123996	188	37.0694	63.481	89.8926	0.337665		GO:0015833_peptide_transport	16	15	1.17893	-0.888673	0.129219	195	41.6916	69.346	97.0004	0.355621		GO:0044093_positive_regulation_of_molecular_function	1	1	5.04828	-0.703143	0.198087	217	105.633	134.516	163.399	0.619889
GO:0006730_one-carbon_metabolic_process	40	28	1.22662	-1.2084	0.0618871	194	21.6997	43.553	65.4063	0.2245		GO:0006096_glycolysis	31	27	1.12469	-0.864291	0.136681	224	46.6063	75.783	104.96	0.338317		GO:0016114_terpenoid_biosynthetic_process	16	15	1.17893	-0.888673	0.129219	195	41.6916	69.346	97.0004	0.355621		GO:0045859_regulation_of_protein_kinase_activity	1	1	5.04828	-0.703143	0.198087	217	105.633	134.516	163.399	0.619889
GO:0042401_cellular_biogenic_amine_biosynthetic_process	26	19	1.28053	-1.1651	0.0683753	195	22.7245	45.495	68.2655	0.233308		GO:0009073_aromatic_amino_acid_family_biosynthetic_process	31	27	1.12469	-0.864291	0.136681	224	46.6063	75.783	104.96	0.338317		GO:0042773_ATP_synthesis_coupled_electron_transport	16	15	1.17893	-0.888673	0.129219	195	41.6916	69.346	97.0004	0.355621		GO:0045860_positive_regulation_of_protein_kinase_activity	1	1	5.04828	-0.703143	0.198087	217	105.633	134.516	163.399	0.619889
GO:0006767_water-soluble_vitamin_metabolic_process	58	39	1.17828	-1.16505	0.0683825	196	22.7559	45.532	68.3081	0.232306		GO:0034613_cellular_protein_localization	31	27	1.12469	-0.864291	0.136681	224	46.6063	75.783	104.96	0.338317		GO:0009064_glutamine_family_amino_acid_metabolic_process	69	59	1.07528	-0.884258	0.13054	196	41.9658	69.731	97.4962	0.35577		GO:0045892_negative_regulation_of_transcription__DNA-dependent	1	1	5.04828	-0.703143	0.198087	217	105.633	134.516	163.399	0.619889
GO:0043170_macromolecule_metabolic_process	606	357	1.0323	-1.1395	0.0725262	197	23.4253	46.624	69.8227	0.23667		GO:0046417_chorismate_metabolic_process	31	27	1.12469	-0.864291	0.136681	224	46.6063	75.783	104.96	0.338317		GO:0006730_one-carbon_metabolic_process	46	40	1.0935	-0.865286	0.136368	198	42.8821	71.038	99.1939	0.358778		GO:0046087_cytidine_metabolic_process	1	1	5.04828	-0.703143	0.198087	217	105.633	134.516	163.399	0.619889
GO:0006099_tricarboxylic_acid_cycle	23	17	1.29519	-1.13817	0.0727495	200	23.7124	46.979	70.2456	0.234895		GO:0070727_cellular_macromolecule_localization	31	27	1.12469	-0.864291	0.136681	224	46.6063	75.783	104.96	0.338317		GO:0006733_oxidoreduction_coenzyme_metabolic_process	46	40	1.0935	-0.865286	0.136368	198	42.8821	71.038	99.1939	0.358778		GO:0046373_L-arabinose_metabolic_process	1	1	5.04828	-0.703143	0.198087	217	105.633	134.516	163.399	0.619889
GO:0010608_posttranscriptional_regulation_of_gene_expression	23	17	1.29519	-1.13817	0.0727495	200	23.7124	46.979	70.2456	0.234895		GO:0006457_protein_folding	42	36	1.10684	-0.887651	0.129524	214	44.0947	72.495	100.895	0.338762		GO:0019362_pyridine_nucleotide_metabolic_process	40	35	1.10034	-0.854205	0.139893	205	44.8458	73.586	102.326	0.358956		GO:0046416_D-amino_acid_metabolic_process	1	1	5.04828	-0.703143	0.198087	217	105.633	134.516	163.399	0.619889
GO:0046356_acetyl-CoA_catabolic_process	23	17	1.29519	-1.13817	0.0727495	200	23.7124	46.979	70.2456	0.234895		GO:0016054_organic_acid_catabolic_process	42	36	1.10684	-0.887651	0.129524	214	44.0947	72.495	100.895	0.338762		GO:0046496_nicotinamide_nucleotide_metabolic_process	40	35	1.10034	-0.854205	0.139893	205	44.8458	73.586	102.326	0.358956		GO:0046689_response_to_mercury_ion	1	1	5.04828	-0.703143	0.198087	217	105.633	134.516	163.399	0.619889
GO:0044260_cellular_macromolecule_metabolic_process	562	332	1.03517	-1.12477	0.0750293	201	23.9247	47.369	70.8133	0.235667		GO:0046395_carboxylic_acid_catabolic_process	42	36	1.10684	-0.887651	0.129524	214	44.0947	72.495	100.895	0.338762		GO:0006417_regulation_of_translation	22	20	1.14321	-0.854584	0.139771	203	44.5115	73.125	101.738	0.360222		GO:0048878_chemical_homeostasis	1	1	5.04828	-0.703143	0.198087	217	105.633	134.516	163.399	0.619889
GO:0006091_generation_of_precursor_metabolites_and_energy	123	78	1.11122	-1.11814	0.076183	202	24.013	47.497	70.981	0.235134		GO:0008654_phospholipid_biosynthetic_process	47	40	1.09899	-0.876907	0.132768	215	44.3692	72.925	101.481	0.339186		GO:0006547_histidine_metabolic_process	22	20	1.14321	-0.854584	0.139771	203	44.5115	73.125	101.738	0.360222		GO:0050787_detoxification_of_mercury_ion	1	1	5.04828	-0.703143	0.198087	217	105.633	134.516	163.399	0.619889
GO:0000162_tryptophan_biosynthetic_process	20	15	1.31423	-1.11385	0.0769398	208	24.7728	48.691	72.6092	0.234091		GO:0000162_tryptophan_biosynthetic_process	20	18	1.16218	-0.866582	0.135962	219	45.8296	74.818	103.806	0.341635		GO:0007264_small_GTPase_mediated_signal_transduction	22	20	1.14321	-0.854584	0.139771	203	44.5115	73.125	101.738	0.360222		GO:0050790_regulation_of_catalytic_activity	1	1	5.04828	-0.703143	0.198087	217	105.633	134.516	163.399	0.619889
GO:0006417_regulation_of_translation	20	15	1.31423	-1.11385	0.0769398	208	24.7728	48.691	72.6092	0.234091		GO:0009163_nucleoside_biosynthetic_process	20	18	1.16218	-0.866582	0.135962	219	45.8296	74.818	103.806	0.341635		GO:0009075_histidine_family_amino_acid_metabolic_process	22	20	1.14321	-0.854584	0.139771	203	44.5115	73.125	101.738	0.360222		GO:0050801_ion_homeostasis	1	1	5.04828	-0.703143	0.198087	217	105.633	134.516	163.399	0.619889
GO:0006760_folic_acid-containing_compound_metabolic_process	20	15	1.31423	-1.11385	0.0769398	208	24.7728	48.691	72.6092	0.234091		GO:0042435_indole-containing_compound_biosynthetic_process	20	18	1.16218	-0.866582	0.135962	219	45.8296	74.818	103.806	0.341635		GO:0019748_secondary_metabolic_process	22	20	1.14321	-0.854584	0.139771	203	44.5115	73.125	101.738	0.360222		GO:0050906_detection_of_stimulus_involved_in_sensory_perception	1	1	5.04828	-0.703143	0.198087	217	105.633	134.516	163.399	0.619889
GO:0009396_folic_acid-containing_compound_biosynthetic_process	20	15	1.31423	-1.11385	0.0769398	208	24.7728	48.691	72.6092	0.234091		GO:0046219_indolalkylamine_biosynthetic_process	20	18	1.16218	-0.866582	0.135962	219	45.8296	74.818	103.806	0.341635		GO:0006164_purine_nucleotide_biosynthetic_process	68	58	1.0726	-0.842927	0.143573	206	46.1883	75.537	104.886	0.366684		GO:0051052_regulation_of_DNA_metabolic_process	1	1	5.04828	-0.703143	0.198087	217	105.633	134.516	163.399	0.619889
GO:0042435_indole-containing_compound_biosynthetic_process	20	15	1.31423	-1.11385	0.0769398	208	24.7728	48.691	72.6092	0.234091		GO:0006775_fat-soluble_vitamin_metabolic_process	8	8	1.29131	-0.891173	0.128477	211	43.7941	72.114	100.434	0.341773		GO:0006558_L-phenylalanine_metabolic_process	15	14	1.17369	-0.810596	0.154669	209	49.0026	79.251	109.499	0.379191		GO:0051174_regulation_of_phosphorus_metabolic_process	1	1	5.04828	-0.703143	0.198087	217	105.633	134.516	163.399	0.619889
GO:0046219_indolalkylamine_biosynthetic_process	20	15	1.31423	-1.11385	0.0769398	208	24.7728	48.691	72.6092	0.234091		GO:0008614_pyridoxine_metabolic_process	8	8	1.29131	-0.891173	0.128477	211	43.7941	72.114	100.434	0.341773		GO:0030030_cell_projection_organization	15	14	1.17369	-0.810596	0.154669	209	49.0026	79.251	109.499	0.379191		GO:0051253_negative_regulation_of_RNA_metabolic_process	1	1	5.04828	-0.703143	0.198087	217	105.633	134.516	163.399	0.619889
GO:0006662_glycerol_ether_metabolic_process	8	7	1.53327	-1.10751	0.0780709	215	27.1726	51.927	76.6814	0.241521		GO:0008615_pyridoxine_biosynthetic_process	8	8	1.29131	-0.891173	0.128477	211	43.7941	72.114	100.434	0.341773		GO:0043093_cytokinesis_by_binary_fission	15	14	1.17369	-0.810596	0.154669	209	49.0026	79.251	109.499	0.379191		GO:0051338_regulation_of_transferase_activity	1	1	5.04828	-0.703143	0.198087	217	105.633	134.516	163.399	0.619889
GO:0016226_iron-sulfur_cluster_assembly	8	7	1.53327	-1.10751	0.0780709	215	27.1726	51.927	76.6814	0.241521		GO:0009098_leucine_biosynthetic_process	8	8	1.29131	-0.891173	0.128477	211	43.7941	72.114	100.434	0.341773		GO:0009145_purine_nucleoside_triphosphate_biosynthetic_process	39	34	1.09631	-0.802814	0.157466	211	49.8966	80.55	111.203	0.381754		GO:0051347_positive_regulation_of_transferase_activity	1	1	5.04828	-0.703143	0.198087	217	105.633	134.516	163.399	0.619889
GO:0018904_organic_ether_metabolic_process	8	7	1.53327	-1.10751	0.0780709	215	27.1726	51.927	76.6814	0.241521		GO:0009200_deoxyribonucleoside_triphosphate_metabolic_process	8	8	1.29131	-0.891173	0.128477	211	43.7941	72.114	100.434	0.341773		GO:0007154_cell_communication	56	48	1.07788	-0.804878	0.156719	210	49.6403	80.185	110.73	0.381833		GO:0051606_detection_of_stimulus	1	1	5.04828	-0.703143	0.198087	217	105.633	134.516	163.399	0.619889
GO:0031163_metallo-sulfur_cluster_assembly	8	7	1.53327	-1.10751	0.0780709	215	27.1726	51.927	76.6814	0.241521		GO:0009233_menaquinone_metabolic_process	8	8	1.29131	-0.891173	0.128477	211	43.7941	72.114	100.434	0.341773		GO:0009161_ribonucleoside_monophosphate_metabolic_process	27	24	1.1178	-0.78536	0.163923	232	60.0846	93.48	126.875	0.402931		GO:0055065_metal_ion_homeostasis	1	1	5.04828	-0.703143	0.198087	217	105.633	134.516	163.399	0.619889
GO:0034655_nucleobase__nucleoside__nucleotide_and_nucleic_acid_catabolic_process	8	7	1.53327	-1.10751	0.0780709	215	27.1726	51.927	76.6814	0.241521		GO:0009234_menaquinone_biosynthetic_process	8	8	1.29131	-0.891173	0.128477	211	43.7941	72.114	100.434	0.341773		GO:0042401_cellular_biogenic_amine_biosynthetic_process	27	24	1.1178	-0.78536	0.163923	232	60.0846	93.48	126.875	0.402931		GO:0055072_iron_ion_homeostasis	1	1	5.04828	-0.703143	0.198087	217	105.633	134.516	163.399	0.619889
GO:0034656_nucleobase__nucleoside_and_nucleotide_catabolic_process	8	7	1.53327	-1.10751	0.0780709	215	27.1726	51.927	76.6814	0.241521		GO:0009307_DNA_restriction-modification_system	8	8	1.29131	-0.891173	0.128477	211	43.7941	72.114	100.434	0.341773		GO:0000105_histidine_biosynthetic_process	21	19	1.13776	-0.787853	0.162985	230	59.4769	92.73	125.983	0.403174		GO:0055080_cation_homeostasis	1	1	5.04828	-0.703143	0.198087	217	105.633	134.516	163.399	0.619889
GO:0044257_cellular_protein_catabolic_process	8	7	1.53327	-1.10751	0.0780709	215	27.1726	51.927	76.6814	0.241521		GO:0031175_neuron_projection_development	8	8	1.29131	-0.891173	0.128477	211	43.7941	72.114	100.434	0.341773		GO:0000162_tryptophan_biosynthetic_process	21	19	1.13776	-0.787853	0.162985	230	59.4769	92.73	125.983	0.403174		GO:0055082_cellular_chemical_homeostasis	1	1	5.04828	-0.703143	0.198087	217	105.633	134.516	163.399	0.619889
GO:0008654_phospholipid_biosynthetic_process	39	27	1.21314	-1.10249	0.0789794	217	27.6814	52.598	77.5146	0.242387		GO:0032990_cell_part_morphogenesis	8	8	1.29131	-0.891173	0.128477	211	43.7941	72.114	100.434	0.341773		GO:0006313_transposition__DNA-mediated	21	19	1.13776	-0.787853	0.162985	230	59.4769	92.73	125.983	0.403174		GO:0065009_regulation_of_molecular_function	1	1	5.04828	-0.703143	0.198087	217	105.633	134.516	163.399	0.619889
GO:0044272_sulfur_compound_biosynthetic_process	39	27	1.21314	-1.10249	0.0789794	217	27.6814	52.598	77.5146	0.242387		GO:0042362_fat-soluble_vitamin_biosynthetic_process	8	8	1.29131	-0.891173	0.128477	211	43.7941	72.114	100.434	0.341773		GO:0009076_histidine_family_amino_acid_biosynthetic_process	21	19	1.13776	-0.787853	0.162985	230	59.4769	92.73	125.983	0.403174		GO:0071941_nitrogen_cycle_metabolic_process	1	1	5.04828	-0.703143	0.198087	217	105.633	134.516	163.399	0.619889
GO:0006353_transcription_termination__DNA-dependent	17	13	1.34	-1.09362	0.0806091	218	28.5407	53.751	78.9613	0.246564		GO:0042371_vitamin_K_biosynthetic_process	8	8	1.29131	-0.891173	0.128477	211	43.7941	72.114	100.434	0.341773		GO:0010038_response_to_metal_ion	21	19	1.13776	-0.787853	0.162985	230	59.4769	92.73	125.983	0.403174		GO:0000096_sulfur_amino_acid_metabolic_process	12	4	1.68276	-0.701415	0.198877	218	106.254	135.189	164.124	0.620133
GO:0006549_isoleucine_metabolic_process	14	11	1.37681	-1.08026	0.0831264	221	29.9276	55.675	81.4224	0.251923		GO:0042373_vitamin_K_metabolic_process	8	8	1.29131	-0.891173	0.128477	211	43.7941	72.114	100.434	0.341773		GO:0032196_transposition	21	19	1.13776	-0.787853	0.162985	230	59.4769	92.73	125.983	0.403174		GO:0044262_cellular_carbohydrate_metabolic_process	66	16	1.22382	-0.671534	0.213042	219	107.464	136.703	165.942	0.624215
GO:0030163_protein_catabolic_process	14	11	1.37681	-1.08026	0.0831264	221	29.9276	55.675	81.4224	0.251923		GO:0048666_neuron_development	8	8	1.29131	-0.891173	0.128477	211	43.7941	72.114	100.434	0.341773		GO:0042435_indole-containing_compound_biosynthetic_process	21	19	1.13776	-0.787853	0.162985	230	59.4769	92.73	125.983	0.403174		GO:0051188_cofactor_biosynthetic_process	44	11	1.26207	-0.624021	0.237673	220	110.003	139.534	169.065	0.634245
GO:0032505_reproduction_of_a_single-celled_organism	14	11	1.37681	-1.08026	0.0831264	221	29.9276	55.675	81.4224	0.251923		GO:0048667_cell_morphogenesis_involved_in_neuron_differentiation	8	8	1.29131	-0.891173	0.128477	211	43.7941	72.114	100.434	0.341773		GO:0046219_indolalkylamine_biosynthetic_process	21	19	1.13776	-0.787853	0.162985	230	59.4769	92.73	125.983	0.403174		GO:0055085_transmembrane_transport	26	7	1.35915	-0.617135	0.241471	221	111.134	140.77	170.406	0.636968
GO:0009094_L-phenylalanine_biosynthetic_process	11	9	1.43371	-1.07975	0.083225	223	31.4318	57.62	83.8082	0.258386		GO:0048812_neuron_projection_morphogenesis	8	8	1.29131	-0.891173	0.128477	211	43.7941	72.114	100.434	0.341773		GO:0000904_cell_morphogenesis_involved_in_differentiation	8	8	1.25753	-0.798741	0.158949	220	56.7114	89.339	121.967	0.406086		GO:0009057_macromolecule_catabolic_process	9	3	1.68276	-0.59175	0.256006	222	116.708	146.776	176.844	0.661153
GO:0009095_aromatic_amino_acid_family_biosynthetic_process__prephenate_pathway	11	9	1.43371	-1.07975	0.083225	223	31.4318	57.62	83.8082	0.258386		GO:0048858_cell_projection_morphogenesis	8	8	1.29131	-0.891173	0.128477	211	43.7941	72.114	100.434	0.341773		GO:0006265_DNA_topological_change	8	8	1.25753	-0.798741	0.158949	220	56.7114	89.339	121.967	0.406086		GO:0006508_proteolysis	22	6	1.3768	-0.589498	0.257337	223	117.819	147.955	178.091	0.663475
GO:0009110_vitamin_biosynthetic_process	57	38	1.16821	-1.07606	0.083934	224	31.592	57.855	84.118	0.258281		GO:0065002_intracellular_protein_transmembrane_transport	8	8	1.29131	-0.891173	0.128477	211	43.7941	72.114	100.434	0.341773		GO:0009113_purine_base_biosynthetic_process	8	8	1.25753	-0.798741	0.158949	220	56.7114	89.339	121.967	0.406086		GO:0000041_transition_metal_ion_transport	5	2	2.01931	-0.587513	0.258516	229	124.8	155.365	185.93	0.67845
GO:0006733_oxidoreduction_coenzyme_metabolic_process	44	30	1.19476	-1.07481	0.0841765	226	31.6957	58.038	84.3803	0.256805		GO:0006549_isoleucine_metabolic_process	14	13	1.19908	-0.8534	0.140152	225	49.543	79.727	109.911	0.354342		GO:0010498_proteasomal_protein_catabolic_process	8	8	1.25753	-0.798741	0.158949	220	56.7114	89.339	121.967	0.406086		GO:0006040_amino_sugar_metabolic_process	5	2	2.01931	-0.587513	0.258516	229	124.8	155.365	185.93	0.67845
GO:0019637_organophosphate_metabolic_process	44	30	1.19476	-1.07481	0.0841765	226	31.6957	58.038	84.3803	0.256805		GO:0009063_cellular_amino_acid_catabolic_process	36	31	1.11196	-0.845282	0.142797	226	50.27	80.714	111.158	0.357142		GO:0022415_viral_reproductive_process	8	8	1.25753	-0.798741	0.158949	220	56.7114	89.339	121.967	0.406086		GO:0006284_base-excision_repair	5	2	2.01931	-0.587513	0.258516	229	124.8	155.365	185.93	0.67845
GO:0006400_tRNA_modification	28	20	1.25165	-1.07351	0.0844287	227	32.1949	58.731	85.2671	0.258727		GO:0044260_cellular_macromolecule_metabolic_process	670	527	1.01571	-0.835355	0.146098	227	50.705	81.357	112.009	0.358401		GO:0046578_regulation_of_Ras_protein_signal_transduction	8	8	1.25753	-0.798741	0.158949	220	56.7114	89.339	121.967	0.406086		GO:0006534_cysteine_metabolic_process	5	2	2.01931	-0.587513	0.258516	229	124.8	155.365	185.93	0.67845
GO:0055086_nucleobase__nucleoside_and_nucleotide_metabolic_process	166	103	1.08728	-1.04802	0.0895332	228	32.9202	59.9	86.8798	0.262719		GO:0006261_DNA-dependent_DNA_replication	25	22	1.13636	-0.826447	0.149126	229	52.3523	83.444	114.536	0.364384		GO:0051052_regulation_of_DNA_metabolic_process	8	8	1.25753	-0.798741	0.158949	220	56.7114	89.339	121.967	0.406086		GO:0006605_protein_targeting	5	2	2.01931	-0.587513	0.258516	229	124.8	155.365	185.93	0.67845
GO:0006753_nucleoside_phosphate_metabolic_process	144	90	1.09519	-1.0464	0.0898669	230	32.9848	60.063	87.1412	0.261143		GO:0009081_branched_chain_family_amino_acid_metabolic_process	25	22	1.13636	-0.826447	0.149126	229	52.3523	83.444	114.536	0.364384		GO:0051056_regulation_of_small_GTPase_mediated_signal_transduction	8	8	1.25753	-0.798741	0.158949	220	56.7114	89.339	121.967	0.406086		GO:0009225_nucleotide-sugar_metabolic_process	5	2	2.01931	-0.587513	0.258516	229	124.8	155.365	185.93	0.67845
GO:0009117_nucleotide_metabolic_process	144	90	1.09519	-1.0464	0.0898669	230	32.9848	60.063	87.1412	0.261143		GO:0006725_cellular_aromatic_compound_metabolic_process	134	109	1.0504	-0.824781	0.149699	230	52.7793	84.014	115.249	0.365278		GO:0072329_monocarboxylic_acid_catabolic_process	8	8	1.25753	-0.798741	0.158949	220	56.7114	89.339	121.967	0.406086		GO:0033554_cellular_response_to_stress	37	9	1.22796	-0.522679	0.300138	230	133.28	164.546	195.812	0.715417
GO:0035556_intracellular_signal_transduction	25	18	1.26166	-1.04081	0.0910307	231	33.4026	60.616	87.8294	0.262407		GO:0090304_nucleic_acid_metabolic_process	487	385	1.02085	-0.819928	0.151381	232	53.3726	84.859	116.345	0.365772		GO:0006576_cellular_biogenic_amine_metabolic_process	33	29	1.1051	-0.791757	0.161526	222	57.3718	90.208	123.044	0.406342		GO:0006812_cation_transport	19	5	1.32849	-0.498027	0.317668	233	140.044	171.754	203.464	0.737142
GO:0044275_cellular_carbohydrate_catabolic_process	59	39	1.15831	-1.02747	0.0938713	232	33.9677	61.453	88.9383	0.264884		GO:0009306_protein_secretion	51	43	1.08875	-0.820608	0.151144	231	53.2133	84.643	116.073	0.36642		GO:0009084_glutamine_family_amino_acid_biosynthetic_process	33	29	1.1051	-0.791757	0.161526	222	57.3718	90.208	123.044	0.406342		GO:0009605_response_to_external_stimulus	19	5	1.32849	-0.498027	0.317668	233	140.044	171.754	203.464	0.737142
GO:0016051_carbohydrate_biosynthetic_process	124	78	1.10226	-1.02481	0.0944478	233	34.0183	61.538	89.0577	0.264112		GO:0046903_secretion	61	51	1.07962	-0.817786	0.15213	233	53.9758	85.562	117.148	0.367219		GO:0009072_aromatic_amino_acid_family_metabolic_process	38	33	1.09206	-0.752586	0.176772	237	62.7544	97.088	131.422	0.409654		GO:0046365_monosaccharide_catabolic_process	19	5	1.32849	-0.498027	0.317668	233	140.044	171.754	203.464	0.737142
GO:0022414_reproductive_process	46	31	1.18091	-1.01691	0.0961803	235	34.1994	61.89	89.5806	0.263362		GO:0040029_regulation_of_gene_expression__epigenetic	19	17	1.15539	-0.792044	0.16142	236	57.2035	89.579	121.955	0.379572		GO:0009201_ribonucleoside_triphosphate_biosynthetic_process	38	33	1.09206	-0.752586	0.176772	237	62.7544	97.088	131.422	0.409654		GO:0006289_nucleotide-excision_repair	6	2	1.68276	-0.46862	0.339923	240	150.982	183.263	215.544	0.763596
GO:0045229_external_encapsulating_structure_organization	46	31	1.18091	-1.01691	0.0961803	235	34.1994	61.89	89.5806	0.263362		GO:0042398_cellular_modified_amino_acid_biosynthetic_process	19	17	1.15539	-0.792044	0.16142	236	57.2035	89.579	121.955	0.379572		GO:0009206_purine_ribonucleoside_triphosphate_biosynthetic_process	38	33	1.09206	-0.752586	0.176772	237	62.7544	97.088	131.422	0.409654		GO:0006555_methionine_metabolic_process	6	2	1.68276	-0.46862	0.339923	240	150.982	183.263	215.544	0.763596
GO:0005975_carbohydrate_metabolic_process	245	149	1.06569	-1.01648	0.0962764	236	34.2171	61.912	89.6069	0.262339		GO:0050793_regulation_of_developmental_process	19	17	1.15539	-0.792044	0.16142	236	57.2035	89.579	121.955	0.379572		GO:0045454_cell_redox_homeostasis	38	33	1.09206	-0.752586	0.176772	237	62.7544	97.088	131.422	0.409654		GO:0006886_intracellular_protein_transport	6	2	1.68276	-0.46862	0.339923	240	150.982	183.263	215.544	0.763596
GO:0006553_lysine_metabolic_process	22	16	1.27441	-1.00895	0.0979598	237	35.2795	63.28	91.2805	0.267004		GO:0006139_nucleobase__nucleoside__nucleotide_and_nucleic_acid_metabolic_process	570	449	1.01719	-0.782143	0.165142	237	58.2886	91.06	123.831	0.384219		GO:0000003_reproduction	82	69	1.05816	-0.754306	0.176074	233	61.7509	95.77	129.789	0.41103		GO:0009070_serine_family_amino_acid_biosynthetic_process	6	2	1.68276	-0.46862	0.339923	240	150.982	183.263	215.544	0.763596
GO:0065008_regulation_of_biological_quality	99	63	1.11511	-1.00746	0.0982974	238	35.4147	63.549	91.6833	0.267013		GO:0006314_intron_homing	7	7	1.29131	-0.77941	0.166184	253	68.408	103.401	138.394	0.4087		GO:0022414_reproductive_process	60	51	1.0689	-0.741471	0.181355	239	63.8787	98.71	133.541	0.413013		GO:0009086_methionine_biosynthetic_process	6	2	1.68276	-0.46862	0.339923	240	150.982	183.263	215.544	0.763596
GO:0071842_cellular_component_organization_at_cellular_level	94	60	1.1185	-1.00582	0.0986695	239	35.4229	63.572	91.7211	0.265992		GO:0006333_chromatin_assembly_or_disassembly	7	7	1.29131	-0.77941	0.166184	253	68.408	103.401	138.394	0.4087		GO:0044272_sulfur_compound_biosynthetic_process	49	42	1.07788	-0.742039	0.181118	238	63.6999	98.47	133.24	0.413739		GO:0045454_cell_redox_homeostasis	6	2	1.68276	-0.46862	0.339923	240	150.982	183.263	215.544	0.763596
GO:0007047_cellular_cell_wall_organization	38	26	1.19895	-1.00058	0.0998656	241	35.6759	63.947	92.2181	0.26534		GO:0006522_alanine_metabolic_process	7	7	1.29131	-0.77941	0.166184	253	68.408	103.401	138.394	0.4087		GO:0051246_regulation_of_protein_metabolic_process	32	28	1.10034	-0.7381	0.182768	240	64.3862	99.543	134.7	0.414763		GO:0046907_intracellular_transport	6	2	1.68276	-0.46862	0.339923	240	150.982	183.263	215.544	0.763596
GO:0071555_cell_wall_organization	38	26	1.19895	-1.00058	0.0998656	241	35.6759	63.947	92.2181	0.26534		GO:0007005_mitochondrion_organization	7	7	1.29131	-0.77941	0.166184	253	68.408	103.401	138.394	0.4087		GO:0009163_nucleoside_biosynthetic_process	14	13	1.1677	-0.73383	0.184574	252	68.6016	104.73	140.858	0.415595		GO:0006733_oxidoreduction_coenzyme_metabolic_process	15	4	1.34621	-0.463345	0.344076	241	152.309	184.806	217.303	0.76683
GO:0006576_cellular_biogenic_amine_metabolic_process	30	21	1.22662	-0.994326	0.101315	244	36.2119	64.747	93.2821	0.265357		GO:0007409_axonogenesis	7	7	1.29131	-0.77941	0.166184	253	68.408	103.401	138.394	0.4087		GO:0009292_genetic_transfer	14	13	1.1677	-0.73383	0.184574	252	68.6016	104.73	140.858	0.415595		GO:0000103_sulfate_assimilation	2	1	2.52414	-0.447145	0.357154	278	190.317	224.509	258.701	0.807586
GO:0009060_aerobic_respiration	30	21	1.22662	-0.994326	0.101315	244	36.2119	64.747	93.2821	0.265357		GO:0009078_pyruvate_family_amino_acid_metabolic_process	7	7	1.29131	-0.77941	0.166184	253	68.408	103.401	138.394	0.4087		GO:0010941_regulation_of_cell_death	14	13	1.1677	-0.73383	0.184574	252	68.6016	104.73	140.858	0.415595		GO:0000910_cytokinesis	2	1	2.52414	-0.447145	0.357154	278	190.317	224.509	258.701	0.807586
GO:0046165_alcohol_biosynthetic_process	30	21	1.22662	-0.994326	0.101315	244	36.2119	64.747	93.2821	0.265357		GO:0009113_purine_base_biosynthetic_process	7	7	1.29131	-0.77941	0.166184	253	68.408	103.401	138.394	0.4087		GO:0019751_polyol_metabolic_process	14	13	1.1677	-0.73383	0.184574	252	68.6016	104.73	140.858	0.415595		GO:0000917_barrier_septum_formation	2	1	2.52414	-0.447145	0.357154	278	190.317	224.509	258.701	0.807586
GO:0046677_response_to_antibiotic	56	37	1.15778	-0.990282	0.102263	245	36.3095	64.924	93.5385	0.264996		GO:0009410_response_to_xenobiotic_stimulus	7	7	1.29131	-0.77941	0.166184	253	68.408	103.401	138.394	0.4087		GO:0032324_molybdopterin_cofactor_biosynthetic_process	14	13	1.1677	-0.73383	0.184574	252	68.6016	104.73	140.858	0.415595		GO:0006012_galactose_metabolic_process	2	1	2.52414	-0.447145	0.357154	278	190.317	224.509	258.701	0.807586
GO:0009607_response_to_biotic_stimulus	43	29	1.18179	-0.97927	0.104889	247	36.687	65.427	94.167	0.264887		GO:0015940_pantothenate_biosynthetic_process	7	7	1.29131	-0.77941	0.166184	253	68.408	103.401	138.394	0.4087		GO:0042398_cellular_modified_amino_acid_biosynthetic_process	14	13	1.1677	-0.73383	0.184574	252	68.6016	104.73	140.858	0.415595		GO:0006071_glycerol_metabolic_process	2	1	2.52414	-0.447145	0.357154	278	190.317	224.509	258.701	0.807586
GO:0051707_response_to_other_organism	43	29	1.18179	-0.97927	0.104889	247	36.687	65.427	94.167	0.264887		GO:0016032_viral_reproduction	7	7	1.29131	-0.77941	0.166184	253	68.408	103.401	138.394	0.4087		GO:0042455_ribonucleoside_biosynthetic_process	14	13	1.1677	-0.73383	0.184574	252	68.6016	104.73	140.858	0.415595		GO:0006072_glycerol-3-phosphate_metabolic_process	2	1	2.52414	-0.447145	0.357154	278	190.317	224.509	258.701	0.807586
GO:0000909_sporocarp_development_involved_in_sexual_reproduction	4	4	1.75231	-0.976519	0.105556	264	50.3007	82.488	114.675	0.312455		GO:0019350_teichoic_acid_biosynthetic_process	7	7	1.29131	-0.77941	0.166184	253	68.408	103.401	138.394	0.4087		GO:0043067_regulation_of_programmed_cell_death	14	13	1.1677	-0.73383	0.184574	252	68.6016	104.73	140.858	0.415595		GO:0006166_purine_ribonucleoside_salvage	2	1	2.52414	-0.447145	0.357154	278	190.317	224.509	258.701	0.807586
GO:0006113_fermentation	4	4	1.75231	-0.976519	0.105556	264	50.3007	82.488	114.675	0.312455		GO:0030259_lipid_glycosylation	7	7	1.29131	-0.77941	0.166184	253	68.408	103.401	138.394	0.4087		GO:0043545_molybdopterin_cofactor_metabolic_process	14	13	1.1677	-0.73383	0.184574	252	68.6016	104.73	140.858	0.415595		GO:0006276_plasmid_maintenance	2	1	2.52414	-0.447145	0.357154	278	190.317	224.509	258.701	0.807586
GO:0006554_lysine_catabolic_process	4	4	1.75231	-0.976519	0.105556	264	50.3007	82.488	114.675	0.312455		GO:0046374_teichoic_acid_metabolic_process	7	7	1.29131	-0.77941	0.166184	253	68.408	103.401	138.394	0.4087		GO:0051189_prosthetic_group_metabolic_process	14	13	1.1677	-0.73383	0.184574	252	68.6016	104.73	140.858	0.415595		GO:0006518_peptide_metabolic_process	2	1	2.52414	-0.447145	0.357154	278	190.317	224.509	258.701	0.807586
GO:0006694_steroid_biosynthetic_process	4	4	1.75231	-0.976519	0.105556	264	50.3007	82.488	114.675	0.312455		GO:0051052_regulation_of_DNA_metabolic_process	7	7	1.29131	-0.77941	0.166184	253	68.408	103.401	138.394	0.4087		GO:0070838_divalent_metal_ion_transport	14	13	1.1677	-0.73383	0.184574	252	68.6016	104.73	140.858	0.415595		GO:0006825_copper_ion_transport	2	1	2.52414	-0.447145	0.357154	278	190.317	224.509	258.701	0.807586
GO:0006917_induction_of_apoptosis	4	4	1.75231	-0.976519	0.105556	264	50.3007	82.488	114.675	0.312455		GO:0051494_negative_regulation_of_cytoskeleton_organization	7	7	1.29131	-0.77941	0.166184	253	68.408	103.401	138.394	0.4087		GO:2000026_regulation_of_multicellular_organismal_development	14	13	1.1677	-0.73383	0.184574	252	68.6016	104.73	140.858	0.415595		GO:0006826_iron_ion_transport	2	1	2.52414	-0.447145	0.357154	278	190.317	224.509	258.701	0.807586
GO:0009151_purine_deoxyribonucleotide_metabolic_process	4	4	1.75231	-0.976519	0.105556	264	50.3007	82.488	114.675	0.312455		GO:0070925_organelle_assembly	7	7	1.29131	-0.77941	0.166184	253	68.408	103.401	138.394	0.4087		GO:0009081_branched_chain_family_amino_acid_metabolic_process	26	23	1.11243	-0.726991	0.187503	255	70.1732	106.517	142.861	0.417714		GO:0009244_lipopolysaccharide_core_region_biosynthetic_process	2	1	2.52414	-0.447145	0.357154	278	190.317	224.509	258.701	0.807586
GO:0009215_purine_deoxyribonucleoside_triphosphate_metabolic_process	4	4	1.75231	-0.976519	0.105556	264	50.3007	82.488	114.675	0.312455		GO:0051641_cellular_localization	94	77	1.05778	-0.76709	0.170966	263	73.5319	109.556	145.58	0.416563		GO:0042440_pigment_metabolic_process	26	23	1.11243	-0.726991	0.187503	255	70.1732	106.517	142.861	0.417714		GO:0009266_response_to_temperature_stimulus	2	1	2.52414	-0.447145	0.357154	278	190.317	224.509	258.701	0.807586
GO:0009296_flagellum_assembly	4	4	1.75231	-0.976519	0.105556	264	50.3007	82.488	114.675	0.312455		GO:0001522_pseudouridine_synthesis	13	12	1.19198	-0.7671	0.170962	262	73.4251	109.432	145.439	0.417679		GO:0046148_pigment_biosynthetic_process	26	23	1.11243	-0.726991	0.187503	255	70.1732	106.517	142.861	0.417714		GO:0009311_oligosaccharide_metabolic_process	2	1	2.52414	-0.447145	0.357154	278	190.317	224.509	258.701	0.807586
GO:0009698_phenylpropanoid_metabolic_process	4	4	1.75231	-0.976519	0.105556	264	50.3007	82.488	114.675	0.312455		GO:0006305_DNA_alkylation	13	12	1.19198	-0.7671	0.170962	262	73.4251	109.432	145.439	0.417679		GO:0006818_hydrogen_transport	20	18	1.13178	-0.722543	0.189434	258	72.2029	108.878	145.553	0.422008		GO:0009312_oligosaccharide_biosynthetic_process	2	1	2.52414	-0.447145	0.357154	278	190.317	224.509	258.701	0.807586
GO:0012502_induction_of_programmed_cell_death	4	4	1.75231	-0.976519	0.105556	264	50.3007	82.488	114.675	0.312455		GO:0006306_DNA_methylation	13	12	1.19198	-0.7671	0.170962	262	73.4251	109.432	145.439	0.417679		GO:0015992_proton_transport	20	18	1.13178	-0.722543	0.189434	258	72.2029	108.878	145.553	0.422008		GO:0009628_response_to_abiotic_stimulus	2	1	2.52414	-0.447145	0.357154	278	190.317	224.509	258.701	0.807586
GO:0019730_antimicrobial_humoral_response	4	4	1.75231	-0.976519	0.105556	264	50.3007	82.488	114.675	0.312455		GO:0006721_terpenoid_metabolic_process	13	12	1.19198	-0.7671	0.170962	262	73.4251	109.432	145.439	0.417679		GO:0051239_regulation_of_multicellular_organismal_process	20	18	1.13178	-0.722543	0.189434	258	72.2029	108.878	145.553	0.422008		GO:0009847_spore_germination	2	1	2.52414	-0.447145	0.357154	278	190.317	224.509	258.701	0.807586
GO:0022415_viral_reproductive_process	4	4	1.75231	-0.976519	0.105556	264	50.3007	82.488	114.675	0.312455		GO:0007017_microtubule-based_process	13	12	1.19198	-0.7671	0.170962	262	73.4251	109.432	145.439	0.417679		GO:0009142_nucleoside_triphosphate_biosynthetic_process	43	37	1.08206	-0.722484	0.189459	259	72.7189	109.554	146.389	0.422988		GO:0010038_response_to_metal_ion	2	1	2.52414	-0.447145	0.357154	278	190.317	224.509	258.701	0.807586
GO:0030584_sporocarp_development	4	4	1.75231	-0.976519	0.105556	264	50.3007	82.488	114.675	0.312455		GO:0009095_aromatic_amino_acid_family_biosynthetic_process__prephenate_pathway	13	12	1.19198	-0.7671	0.170962	262	73.4251	109.432	145.439	0.417679		GO:0009991_response_to_extracellular_stimulus	59	50	1.0657	-0.701748	0.198725	260	75.2144	112.757	150.3	0.433681		GO:0010383_cell_wall_polysaccharide_metabolic_process	2	1	2.52414	-0.447145	0.357154	278	190.317	224.509	258.701	0.807586
GO:0031555_transcriptional_attenuation	4	4	1.75231	-0.976519	0.105556	264	50.3007	82.488	114.675	0.312455		GO:0009097_isoleucine_biosynthetic_process	13	12	1.19198	-0.7671	0.170962	262	73.4251	109.432	145.439	0.417679		GO:0006778_porphyrin_metabolic_process	31	27	1.09527	-0.685753	0.20618	298	88.7404	129.259	169.778	0.433755		GO:0010410_hemicellulose_metabolic_process	2	1	2.52414	-0.447145	0.357154	278	190.317	224.509	258.701	0.807586
GO:0042026_protein_refolding	4	4	1.75231	-0.976519	0.105556	264	50.3007	82.488	114.675	0.312455		GO:0016114_terpenoid_biosynthetic_process	13	12	1.19198	-0.7671	0.170962	262	73.4251	109.432	145.439	0.417679		GO:0006779_porphyrin_biosynthetic_process	31	27	1.09527	-0.685753	0.20618	298	88.7404	129.259	169.778	0.433755		GO:0010628_positive_regulation_of_gene_expression	2	1	2.52414	-0.447145	0.357154	278	190.317	224.509	258.701	0.807586
GO:0048569_post-embryonic_organ_development	4	4	1.75231	-0.976519	0.105556	264	50.3007	82.488	114.675	0.312455		GO:0019856_pyrimidine_base_biosynthetic_process	13	12	1.19198	-0.7671	0.170962	262	73.4251	109.432	145.439	0.417679		GO:0016072_rRNA_metabolic_process	31	27	1.09527	-0.685753	0.20618	298	88.7404	129.259	169.778	0.433755		GO:0019400_alditol_metabolic_process	2	1	2.52414	-0.447145	0.357154	278	190.317	224.509	258.701	0.807586
GO:0060341_regulation_of_cellular_localization	4	4	1.75231	-0.976519	0.105556	264	50.3007	82.488	114.675	0.312455		GO:0006760_folic_acid-containing_compound_metabolic_process	24	21	1.1299	-0.760461	0.173596	264	74.8932	111.147	147.401	0.421011		GO:0023034_intracellular_signaling_pathway	31	27	1.09527	-0.685753	0.20618	298	88.7404	129.259	169.778	0.433755		GO:0019439_aromatic_compound_catabolic_process	2	1	2.52414	-0.447145	0.357154	278	190.317	224.509	258.701	0.807586
GO:0023034_intracellular_signaling_pathway	27	19	1.23311	-0.958049	0.110142	266	51.559	84.297	117.035	0.316906		GO:0006790_sulfur_compound_metabolic_process	74	61	1.06446	-0.743279	0.180601	265	75.347	111.803	148.259	0.421898		GO:0032268_regulation_of_cellular_protein_metabolic_process	31	27	1.09527	-0.685753	0.20618	298	88.7404	129.259	169.778	0.433755		GO:0019751_polyol_metabolic_process	2	1	2.52414	-0.447145	0.357154	278	190.317	224.509	258.701	0.807586
GO:0070727_cellular_macromolecule_localization	27	19	1.23311	-0.958049	0.110142	266	51.559	84.297	117.035	0.316906		GO:0007049_cell_cycle	64	53	1.06937	-0.733875	0.184555	268	76.3667	113.195	150.023	0.422369		GO:0033013_tetrapyrrole_metabolic_process	31	27	1.09527	-0.685753	0.20618	298	88.7404	129.259	169.778	0.433755		GO:0030163_protein_catabolic_process	2	1	2.52414	-0.447145	0.357154	278	190.317	224.509	258.701	0.807586
GO:0007049_cell_cycle	53	35	1.15719	-0.952876	0.111461	268	51.8089	84.684	117.559	0.315985		GO:0009150_purine_ribonucleotide_metabolic_process	64	53	1.06937	-0.733875	0.184555	268	76.3667	113.195	150.023	0.422369		GO:0033014_tetrapyrrole_biosynthetic_process	31	27	1.09527	-0.685753	0.20618	298	88.7404	129.259	169.778	0.433755		GO:0032506_cytokinetic_process	2	1	2.52414	-0.447145	0.357154	278	190.317	224.509	258.701	0.807586
GO:0071844_cellular_component_assembly_at_cellular_level	53	35	1.15719	-0.952876	0.111461	268	51.8089	84.684	117.559	0.315985		GO:0045229_external_encapsulating_structure_organization	64	53	1.06937	-0.733875	0.184555	268	76.3667	113.195	150.023	0.422369		GO:0048731_system_development	69	58	1.05705	-0.67306	0.212295	300	90.0522	130.899	171.746	0.43633		GO:0042157_lipoprotein_metabolic_process	2	1	2.52414	-0.447145	0.357154	278	190.317	224.509	258.701	0.807586
GO:0009314_response_to_radiation	16	12	1.31423	-0.950091	0.112178	269	53.0725	86.362	119.651	0.321048		GO:0007155_cell_adhesion	34	29	1.10142	-0.732887	0.184975	270	77.5984	114.653	151.708	0.424641		GO:0006457_protein_folding	42	36	1.07788	-0.677128	0.210316	299	89.7308	130.514	171.297	0.436502		GO:0042158_lipoprotein_biosynthetic_process	2	1	2.52414	-0.447145	0.357154	278	190.317	224.509	258.701	0.807586
GO:0000902_cell_morphogenesis	13	10	1.34793	-0.925729	0.118651	272	55.5504	89.802	124.054	0.330154		GO:0022610_biological_adhesion	34	29	1.10142	-0.732887	0.184975	270	77.5984	114.653	151.708	0.424641		GO:0005991_trehalose_metabolic_process	7	7	1.25753	-0.698572	0.200183	289	86.6369	126.569	166.501	0.437955		GO:0042182_ketone_catabolic_process	2	1	2.52414	-0.447145	0.357154	278	190.317	224.509	258.701	0.807586
GO:0009097_isoleucine_biosynthetic_process	13	10	1.34793	-0.925729	0.118651	272	55.5504	89.802	124.054	0.330154		GO:0009152_purine_ribonucleotide_biosynthetic_process	59	49	1.07245	-0.730159	0.186141	271	77.9543	115.155	152.356	0.424926		GO:0006314_intron_homing	7	7	1.25753	-0.698572	0.200183	289	86.6369	126.569	166.501	0.437955		GO:0043101_purine_salvage	2	1	2.52414	-0.447145	0.357154	278	190.317	224.509	258.701	0.807586
GO:0043093_cytokinesis_by_binary_fission	13	10	1.34793	-0.925729	0.118651	272	55.5504	89.802	124.054	0.330154		GO:0015672_monovalent_inorganic_cation_transport	54	45	1.0761	-0.72734	0.187353	272	78.4989	115.847	153.195	0.425908		GO:0006333_chromatin_assembly_or_disassembly	7	7	1.25753	-0.698572	0.200183	289	86.6369	126.569	166.501	0.437955		GO:0043174_nucleoside_salvage	2	1	2.52414	-0.447145	0.357154	278	190.317	224.509	258.701	0.807586
GO:0006886_intracellular_protein_transport	24	17	1.24122	-0.921676	0.119763	273	56.5938	91.145	125.696	0.333864		GO:0044238_primary_metabolic_process	935	730	1.00819	-0.723907	0.18884	273	78.7873	116.288	153.789	0.425963		GO:0006535_cysteine_biosynthetic_process_from_serine	7	7	1.25753	-0.698572	0.200183	289	86.6369	126.569	166.501	0.437955		GO:0045149_acetoin_metabolic_process	2	1	2.52414	-0.447145	0.357154	278	190.317	224.509	258.701	0.807586
GO:0000226_microtubule_cytoskeleton_organization	7	6	1.50198	-0.911484	0.122607	284	62.5643	98.822	135.08	0.347965		GO:0006221_pyrimidine_nucleotide_biosynthetic_process	18	16	1.14783	-0.719255	0.190873	276	80.5906	118.453	156.315	0.429178		GO:0006839_mitochondrial_transport	7	7	1.25753	-0.698572	0.200183	289	86.6369	126.569	166.501	0.437955		GO:0045150_acetoin_catabolic_process	2	1	2.52414	-0.447145	0.357154	278	190.317	224.509	258.701	0.807586
GO:0002009_morphogenesis_of_an_epithelium	7	6	1.50198	-0.911484	0.122607	284	62.5643	98.822	135.08	0.347965		GO:0006353_transcription_termination__DNA-dependent	18	16	1.14783	-0.719255	0.190873	276	80.5906	118.453	156.315	0.429178		GO:0007005_mitochondrion_organization	7	7	1.25753	-0.698572	0.200183	289	86.6369	126.569	166.501	0.437955		GO:0045941_positive_regulation_of_transcription	2	1	2.52414	-0.447145	0.357154	278	190.317	224.509	258.701	0.807586
GO:0006265_DNA_topological_change	7	6	1.50198	-0.911484	0.122607	284	62.5643	98.822	135.08	0.347965		GO:0042455_ribonucleoside_biosynthetic_process	18	16	1.14783	-0.719255	0.190873	276	80.5906	118.453	156.315	0.429178		GO:0007417_central_nervous_system_development	7	7	1.25753	-0.698572	0.200183	289	86.6369	126.569	166.501	0.437955		GO:0046039_GTP_metabolic_process	2	1	2.52414	-0.447145	0.357154	278	190.317	224.509	258.701	0.807586
GO:0006402_mRNA_catabolic_process	7	6	1.50198	-0.911484	0.122607	284	62.5643	98.822	135.08	0.347965		GO:0019438_aromatic_compound_biosynthetic_process	78	64	1.05954	-0.711065	0.194507	277	81.4106	119.523	157.635	0.431491		GO:0008614_pyridoxine_metabolic_process	7	7	1.25753	-0.698572	0.200183	289	86.6369	126.569	166.501	0.437955		GO:0046401_lipopolysaccharide_core_region_metabolic_process	2	1	2.52414	-0.447145	0.357154	278	190.317	224.509	258.701	0.807586
GO:0006573_valine_metabolic_process	7	6	1.50198	-0.911484	0.122607	284	62.5643	98.822	135.08	0.347965		GO:0006814_sodium_ion_transport	28	24	1.10684	-0.684464	0.206793	284	84.2516	123.176	162.1	0.433718		GO:0008615_pyridoxine_biosynthetic_process	7	7	1.25753	-0.698572	0.200183	289	86.6369	126.569	166.501	0.437955		GO:0046487_glyoxylate_metabolic_process	2	1	2.52414	-0.447145	0.357154	278	190.317	224.509	258.701	0.807586
GO:0007005_mitochondrion_organization	7	6	1.50198	-0.911484	0.122607	284	62.5643	98.822	135.08	0.347965		GO:0016044_cellular_membrane_organization	28	24	1.10684	-0.684464	0.206793	284	84.2516	123.176	162.1	0.433718		GO:0009120_deoxyribonucleoside_metabolic_process	7	7	1.25753	-0.698572	0.200183	289	86.6369	126.569	166.501	0.437955		GO:0044275_cellular_carbohydrate_catabolic_process	20	5	1.26207	-0.442144	0.36129	280	192.63	227.015	261.4	0.810768
GO:0007265_Ras_protein_signal_transduction	7	6	1.50198	-0.911484	0.122607	284	62.5643	98.822	135.08	0.347965		GO:0035556_intracellular_signal_transduction	28	24	1.10684	-0.684464	0.206793	284	84.2516	123.176	162.1	0.433718		GO:0009132_nucleoside_diphosphate_metabolic_process	7	7	1.25753	-0.698572	0.200183	289	86.6369	126.569	166.501	0.437955		GO:0046164_alcohol_catabolic_process	20	5	1.26207	-0.442144	0.36129	280	192.63	227.015	261.4	0.810768
GO:0009166_nucleotide_catabolic_process	7	6	1.50198	-0.911484	0.122607	284	62.5643	98.822	135.08	0.347965		GO:0061024_membrane_organization	28	24	1.10684	-0.684464	0.206793	284	84.2516	123.176	162.1	0.433718		GO:0009147_pyrimidine_nucleoside_triphosphate_metabolic_process	7	7	1.25753	-0.698572	0.200183	289	86.6369	126.569	166.501	0.437955		GO:0016070_RNA_metabolic_process	117	25	1.07869	-0.43998	0.363095	281	192.713	227.1	261.487	0.808185
GO:0017004_cytochrome_complex_assembly	7	6	1.50198	-0.911484	0.122607	284	62.5643	98.822	135.08	0.347965		GO:0009396_folic_acid-containing_compound_biosynthetic_process	23	20	1.12288	-0.696186	0.201286	279	82.829	121.341	159.853	0.434914		GO:0009219_pyrimidine_deoxyribonucleotide_metabolic_process	7	7	1.25753	-0.698572	0.200183	289	86.6369	126.569	166.501	0.437955		GO:0006006_glucose_metabolic_process	25	6	1.21159	-0.428179	0.373096	282	193.848	228.291	262.734	0.809543
GO:0048729_tissue_morphogenesis	7	6	1.50198	-0.911484	0.122607	284	62.5643	98.822	135.08	0.347965		GO:0071103_DNA_conformation_change	23	20	1.12288	-0.696186	0.201286	279	82.829	121.341	159.853	0.434914		GO:0009887_organ_morphogenesis	7	7	1.25753	-0.698572	0.200183	289	86.6369	126.569	166.501	0.437955		GO:0006281_DNA_repair	35	8	1.15389	-0.410691	0.388427	284	198.274	233.017	267.76	0.820482
GO:0051603_proteolysis_involved_in_cellular_protein_catabolic_process	7	6	1.50198	-0.911484	0.122607	284	62.5643	98.822	135.08	0.347965		GO:0009991_response_to_extracellular_stimulus	58	48	1.06867	-0.68799	0.205121	280	83.2533	121.898	160.543	0.43535		GO:0015939_pantothenate_metabolic_process	7	7	1.25753	-0.698572	0.200183	289	86.6369	126.569	166.501	0.437955		GO:0006974_response_to_DNA_damage_stimulus	35	8	1.15389	-0.410691	0.388427	284	198.274	233.017	267.76	0.820482
GO:0006112_energy_reserve_metabolic_process	10	8	1.40185	-0.909261	0.123236	287	65.5324	102.564	139.596	0.357366		GO:0006027_glycosaminoglycan_catabolic_process	12	11	1.1837	-0.682514	0.207724	290	88.8624	128.743	168.624	0.443941		GO:0019058_viral_infectious_cycle	7	7	1.25753	-0.698572	0.200183	289	86.6369	126.569	166.501	0.437955		GO:0005976_polysaccharide_metabolic_process	50	11	1.11062	-0.396228	0.40158	285	200.707	235.56	270.413	0.826526
GO:0033865_nucleoside_bisphosphate_metabolic_process	10	8	1.40185	-0.909261	0.123236	287	65.5324	102.564	139.596	0.357366		GO:0006188_IMP_biosynthetic_process	12	11	1.1837	-0.682514	0.207724	290	88.8624	128.743	168.624	0.443941		GO:0019685_photosynthesis__dark_reaction	7	7	1.25753	-0.698572	0.200183	289	86.6369	126.569	166.501	0.437955		GO:0009245_lipid_A_biosynthetic_process	7	2	1.44236	-0.378441	0.418369	289	207.019	242.171	277.323	0.837962
GO:0046700_heterocycle_catabolic_process	10	8	1.40185	-0.909261	0.123236	287	65.5324	102.564	139.596	0.357366		GO:0009253_peptidoglycan_catabolic_process	12	11	1.1837	-0.682514	0.207724	290	88.8624	128.743	168.624	0.443941		GO:0022618_ribonucleoprotein_complex_assembly	7	7	1.25753	-0.698572	0.200183	289	86.6369	126.569	166.501	0.437955		GO:0034613_cellular_protein_localization	7	2	1.44236	-0.378441	0.418369	289	207.019	242.171	277.323	0.837962
GO:0033554_cellular_response_to_stress	122	76	1.0916	-0.905035	0.124441	288	65.7438	102.87	139.996	0.357188		GO:0019877_diaminopimelate_biosynthetic_process	12	11	1.1837	-0.682514	0.207724	290	88.8624	128.743	168.624	0.443941		GO:0031175_neuron_projection_development	7	7	1.25753	-0.698572	0.200183	289	86.6369	126.569	166.501	0.437955		GO:0046493_lipid_A_metabolic_process	7	2	1.44236	-0.378441	0.418369	289	207.019	242.171	277.323	0.837962
GO:0022607_cellular_component_assembly	80	51	1.1171	-0.899762	0.125962	289	66.2449	103.52	140.795	0.358201		GO:0046040_IMP_metabolic_process	12	11	1.1837	-0.682514	0.207724	290	88.8624	128.743	168.624	0.443941		GO:0032990_cell_part_morphogenesis	7	7	1.25753	-0.698572	0.200183	289	86.6369	126.569	166.501	0.437955		GO:0070727_cellular_macromolecule_localization	7	2	1.44236	-0.378441	0.418369	289	207.019	242.171	277.323	0.837962
GO:0009081_branched_chain_family_amino_acid_metabolic_process	21	15	1.25165	-0.885264	0.130237	292	67.8172	105.57	143.323	0.361541		GO:0051258_protein_polymerization	12	11	1.1837	-0.682514	0.207724	290	88.8624	128.743	168.624	0.443941		GO:0042777_plasma_membrane_ATP_synthesis_coupled_proton_transport	7	7	1.25753	-0.698572	0.200183	289	86.6369	126.569	166.501	0.437955		GO:0019637_organophosphate_metabolic_process	17	4	1.18783	-0.353014	0.443594	290	212.236	247.557	282.878	0.853645
GO:0046112_nucleobase_biosynthetic_process	21	15	1.25165	-0.885264	0.130237	292	67.8172	105.57	143.323	0.361541		GO:0006541_glutamine_metabolic_process	33	28	1.09566	-0.678921	0.209449	291	89.8615	129.98	170.099	0.446667		GO:0048666_neuron_development	7	7	1.25753	-0.698572	0.200183	289	86.6369	126.569	166.501	0.437955		GO:0015031_protein_transport	27	6	1.12184	-0.345008	0.451848	292	215.144	250.573	286.002	0.858127
GO:0071103_DNA_conformation_change	21	15	1.25165	-0.885264	0.130237	292	67.8172	105.57	143.323	0.361541		GO:0006163_purine_nucleotide_metabolic_process	72	59	1.05816	-0.66709	0.215234	314	107.568	151.01	194.452	0.480924		GO:0048667_cell_morphogenesis_involved_in_neuron_differentiation	7	7	1.25753	-0.698572	0.200183	289	86.6369	126.569	166.501	0.437955		GO:0045184_establishment_of_protein_localization	27	6	1.12184	-0.345008	0.451848	292	215.144	250.573	286.002	0.858127
GO:0009066_aspartate_family_amino_acid_metabolic_process	47	31	1.15578	-0.877208	0.132676	293	68.0965	105.967	143.837	0.361662		GO:0006164_purine_nucleotide_biosynthetic_process	67	55	1.06003	-0.66007	0.218741	315	107.923	151.517	195.111	0.481006		GO:0048812_neuron_projection_morphogenesis	7	7	1.25753	-0.698572	0.200183	289	86.6369	126.569	166.501	0.437955		GO:0043412_macromolecule_modification	32	7	1.10431	-0.342783	0.454168	293	215.673	251.121	286.569	0.857068
GO:0006066_alcohol_metabolic_process	119	74	1.08967	-0.873084	0.133942	294	68.2294	106.173	144.117	0.361133		GO:0006113_fermentation	6	6	1.29131	-0.667752	0.214906	313	107.406	150.805	194.204	0.481805		GO:0048858_cell_projection_morphogenesis	7	7	1.25753	-0.698572	0.200183	289	86.6369	126.569	166.501	0.437955		GO:0006091_generation_of_precursor_metabolites_and_energy	37	8	1.09152	-0.341159	0.45587	294	216.106	251.572	287.038	0.855687
GO:0009067_aspartate_family_amino_acid_biosynthetic_process	34	23	1.18539	-0.86392	0.136798	295	69.4453	107.942	146.439	0.365905		GO:0006768_biotin_metabolic_process	6	6	1.29131	-0.667752	0.214906	313	107.406	150.805	194.204	0.481805		GO:0051094_positive_regulation_of_developmental_process	7	7	1.25753	-0.698572	0.200183	289	86.6369	126.569	166.501	0.437955		GO:0090304_nucleic_acid_metabolic_process	167	34	1.02779	-0.338833	0.458318	295	216.367	251.825	287.283	0.853644
GO:0034404_nucleobase__nucleoside_and_nucleotide_biosynthetic_process	109	68	1.09319	-0.860766	0.137795	297	69.8173	108.453	147.089	0.365162		GO:0006805_xenobiotic_metabolic_process	6	6	1.29131	-0.667752	0.214906	313	107.406	150.805	194.204	0.481805		GO:0060249_anatomical_structure_homeostasis	7	7	1.25753	-0.698572	0.200183	289	86.6369	126.569	166.501	0.437955		GO:0005977_glycogen_metabolic_process	3	1	1.68276	-0.3144	0.484842	314	249.373	286.236	323.099	0.91158
GO:0034654_nucleobase__nucleoside__nucleotide_and_nucleic_acid_biosynthetic_process	109	68	1.09319	-0.860766	0.137795	297	69.8173	108.453	147.089	0.365162		GO:0006972_hyperosmotic_response	6	6	1.29131	-0.667752	0.214906	313	107.406	150.805	194.204	0.481805		GO:0070925_organelle_assembly	7	7	1.25753	-0.698572	0.200183	289	86.6369	126.569	166.501	0.437955		GO:0005978_glycogen_biosynthetic_process	3	1	1.68276	-0.3144	0.484842	314	249.373	286.236	323.099	0.91158
GO:0034645_cellular_macromolecule_biosynthetic_process	428	253	1.03583	-0.859191	0.138296	298	69.8745	108.537	147.2	0.364218		GO:0007018_microtubule-based_movement	6	6	1.29131	-0.667752	0.214906	313	107.406	150.805	194.204	0.481805		GO:0071826_ribonucleoprotein_complex_subunit_organization	7	7	1.25753	-0.698572	0.200183	289	86.6369	126.569	166.501	0.437955		GO:0006073_cellular_glucan_metabolic_process	3	1	1.68276	-0.3144	0.484842	314	249.373	286.236	323.099	0.91158
GO:0034613_cellular_protein_localization	26	18	1.21314	-0.847695	0.142005	299	72.2603	111.773	151.286	0.373823		GO:0009102_biotin_biosynthetic_process	6	6	1.29131	-0.667752	0.214906	313	107.406	150.805	194.204	0.481805		GO:0009056_catabolic_process	245	200	1.02655	-0.688955	0.204666	291	87.3804	127.596	167.812	0.438474		GO:0006081_cellular_aldehyde_metabolic_process	3	1	1.68276	-0.3144	0.484842	314	249.373	286.236	323.099	0.91158
GO:0048513_organ_development	44	29	1.15493	-0.838831	0.144934	300	72.7137	112.392	152.07	0.37464		GO:0009263_deoxyribonucleotide_biosynthetic_process	6	6	1.29131	-0.667752	0.214906	313	107.406	150.805	194.204	0.481805		GO:0006006_glucose_metabolic_process	75	63	1.05632	-0.696344	0.201213	290	87.214	127.334	167.454	0.439083		GO:0006112_energy_reserve_metabolic_process	3	1	1.68276	-0.3144	0.484842	314	249.373	286.236	323.099	0.91158
GO:0009059_macromolecule_biosynthetic_process	432	255	1.03435	-0.833009	0.14689	301	72.7589	112.483	152.207	0.373698		GO:0009265_2'-deoxyribonucleotide_biosynthetic_process	6	6	1.29131	-0.667752	0.214906	313	107.406	150.805	194.204	0.481805		GO:0000910_cytokinesis	25	22	1.10662	-0.670051	0.213771	303	92.1782	133.472	174.766	0.440502		GO:0006563_L-serine_metabolic_process	3	1	1.68276	-0.3144	0.484842	314	249.373	286.236	323.099	0.91158
GO:0042364_water-soluble_vitamin_biosynthetic_process	54	35	1.13576	-0.828676	0.148362	302	73.1544	112.967	152.78	0.374063		GO:0018065_protein-cofactor_linkage	6	6	1.29131	-0.667752	0.214906	313	107.406	150.805	194.204	0.481805		GO:0009156_ribonucleoside_monophosphate_biosynthetic_process	25	22	1.10662	-0.670051	0.213771	303	92.1782	133.472	174.766	0.440502		GO:0006573_valine_metabolic_process	3	1	1.68276	-0.3144	0.484842	314	249.373	286.236	323.099	0.91158
GO:0032259_methylation	31	21	1.18705	-0.824361	0.149844	303	74.0175	114.075	154.133	0.376485		GO:0031333_negative_regulation_of_protein_complex_assembly	6	6	1.29131	-0.667752	0.214906	313	107.406	150.805	194.204	0.481805		GO:0022904_respiratory_electron_transport_chain	25	22	1.10662	-0.670051	0.213771	303	92.1782	133.472	174.766	0.440502		GO:0006865_amino_acid_transport	3	1	1.68276	-0.3144	0.484842	314	249.373	286.236	323.099	0.91158
GO:0009165_nucleotide_biosynthetic_process	96	60	1.09519	-0.816759	0.15249	304	74.3043	114.464	154.624	0.376526		GO:0031554_regulation_of_transcription_termination__DNA-dependent	6	6	1.29131	-0.667752	0.214906	313	107.406	150.805	194.204	0.481805		GO:0034641_cellular_nitrogen_compound_metabolic_process	722	580	1.0102	-0.661341	0.218102	304	92.8707	134.34	175.809	0.441908		GO:0009250_glucan_biosynthetic_process	3	1	1.68276	-0.3144	0.484842	314	249.373	286.236	323.099	0.91158
GO:0006800_oxygen_and_reactive_oxygen_species_metabolic_process	15	11	1.28503	-0.813003	0.153814	307	75.5576	115.999	156.44	0.377847		GO:0032272_negative_regulation_of_protein_polymerization	6	6	1.29131	-0.667752	0.214906	313	107.406	150.805	194.204	0.481805		GO:0006353_transcription_termination__DNA-dependent	19	17	1.12516	-0.65876	0.219402	308	94.8557	136.825	178.794	0.444237		GO:0010035_response_to_inorganic_substance	3	1	1.68276	-0.3144	0.484842	314	249.373	286.236	323.099	0.91158
GO:0006915_apoptosis	15	11	1.28503	-0.813003	0.153814	307	75.5576	115.999	156.44	0.377847		GO:0042157_lipoprotein_metabolic_process	6	6	1.29131	-0.667752	0.214906	313	107.406	150.805	194.204	0.481805		GO:0006605_protein_targeting	19	17	1.12516	-0.65876	0.219402	308	94.8557	136.825	178.794	0.444237		GO:0010557_positive_regulation_of_macromolecule_biosynthetic_process	3	1	1.68276	-0.3144	0.484842	314	249.373	286.236	323.099	0.91158
GO:0015074_DNA_integration	15	11	1.28503	-0.813003	0.153814	307	75.5576	115.999	156.44	0.377847		GO:0042158_lipoprotein_biosynthetic_process	6	6	1.29131	-0.667752	0.214906	313	107.406	150.805	194.204	0.481805		GO:0009070_serine_family_amino_acid_biosynthetic_process	19	17	1.12516	-0.65876	0.219402	308	94.8557	136.825	178.794	0.444237		GO:0015849_organic_acid_transport	3	1	1.68276	-0.3144	0.484842	314	249.373	286.236	323.099	0.91158
GO:0007275_multicellular_organismal_development	76	48	1.10672	-0.797948	0.15924	308	76.7759	117.705	158.634	0.382159		GO:0042255_ribosome_assembly	6	6	1.29131	-0.667752	0.214906	313	107.406	150.805	194.204	0.481805		GO:0031669_cellular_response_to_nutrient_levels	19	17	1.12516	-0.65876	0.219402	308	94.8557	136.825	178.794	0.444237		GO:0023033_signaling_pathway	3	1	1.68276	-0.3144	0.484842	314	249.373	286.236	323.099	0.91158
GO:0043933_macromolecular_complex_subunit_organization	66	42	1.11511	-0.792076	0.161408	309	77.1684	118.275	159.382	0.382767		GO:0042274_ribosomal_small_subunit_biogenesis	6	6	1.29131	-0.667752	0.214906	313	107.406	150.805	194.204	0.481805		GO:0006213_pyrimidine_nucleoside_metabolic_process	13	12	1.1608	-0.658516	0.219525	314	98.2454	140.785	183.325	0.44836		GO:0043094_cellular_metabolic_compound_salvage	3	1	1.68276	-0.3144	0.484842	314	249.373	286.236	323.099	0.91158
GO:0045333_cellular_respiration	51	33	1.13385	-0.79117	0.161745	310	77.2459	118.371	159.496	0.381842		GO:0042777_plasma_membrane_ATP_synthesis_coupled_proton_transport	6	6	1.29131	-0.667752	0.214906	313	107.406	150.805	194.204	0.481805		GO:0006777_Mo-molybdopterin_cofactor_biosynthetic_process	13	12	1.1608	-0.658516	0.219525	314	98.2454	140.785	183.325	0.44836		GO:0044042_glucan_metabolic_process	3	1	1.68276	-0.3144	0.484842	314	249.373	286.236	323.099	0.91158
GO:0009262_deoxyribonucleotide_metabolic_process	12	9	1.31423	-0.778122	0.166678	315	81.9133	124.115	166.317	0.394016		GO:0046039_GTP_metabolic_process	6	6	1.29131	-0.667752	0.214906	313	107.406	150.805	194.204	0.481805		GO:0015949_nucleobase__nucleoside_and_nucleotide_interconversion	13	12	1.1608	-0.658516	0.219525	314	98.2454	140.785	183.325	0.44836		GO:0045935_positive_regulation_of_nucleobase__nucleoside__nucleotide_and_nucleic_acid_metabolic_process	3	1	1.68276	-0.3144	0.484842	314	249.373	286.236	323.099	0.91158
GO:0009394_2'-deoxyribonucleotide_metabolic_process	12	9	1.31423	-0.778122	0.166678	315	81.9133	124.115	166.317	0.394016		GO:0071466_cellular_response_to_xenobiotic_stimulus	6	6	1.29131	-0.667752	0.214906	313	107.406	150.805	194.204	0.481805		GO:0019720_Mo-molybdopterin_cofactor_metabolic_process	13	12	1.1608	-0.658516	0.219525	314	98.2454	140.785	183.325	0.44836		GO:0046131_pyrimidine_ribonucleoside_metabolic_process	3	1	1.68276	-0.3144	0.484842	314	249.373	286.236	323.099	0.91158
GO:0015994_chlorophyll_metabolic_process	12	9	1.31423	-0.778122	0.166678	315	81.9133	124.115	166.317	0.394016		GO:0072358_cardiovascular_system_development	6	6	1.29131	-0.667752	0.214906	313	107.406	150.805	194.204	0.481805		GO:0042451_purine_nucleoside_biosynthetic_process	13	12	1.1608	-0.658516	0.219525	314	98.2454	140.785	183.325	0.44836		GO:0046942_carboxylic_acid_transport	3	1	1.68276	-0.3144	0.484842	314	249.373	286.236	323.099	0.91158
GO:0015995_chlorophyll_biosynthetic_process	12	9	1.31423	-0.778122	0.166678	315	81.9133	124.115	166.317	0.394016		GO:0072359_circulatory_system_development	6	6	1.29131	-0.667752	0.214906	313	107.406	150.805	194.204	0.481805		GO:0046129_purine_ribonucleoside_biosynthetic_process	13	12	1.1608	-0.658516	0.219525	314	98.2454	140.785	183.325	0.44836		GO:0051173_positive_regulation_of_nitrogen_compound_metabolic_process	3	1	1.68276	-0.3144	0.484842	314	249.373	286.236	323.099	0.91158
GO:0072511_divalent_inorganic_cation_transport	12	9	1.31423	-0.778122	0.166678	315	81.9133	124.115	166.317	0.394016		GO:0080135_regulation_of_cellular_response_to_stress	6	6	1.29131	-0.667752	0.214906	313	107.406	150.805	194.204	0.481805		GO:0006754_ATP_biosynthetic_process	36	31	1.08287	-0.655784	0.22091	315	99.2206	142.032	184.843	0.450895		GO:0051186_cofactor_metabolic_process	58	12	1.04447	-0.312686	0.486759	315	249.904	286.798	323.692	0.91047
GO:0019318_hexose_metabolic_process	78	49	1.10081	-0.767888	0.170652	316	82.8991	125.411	167.923	0.39687		GO:0009108_coenzyme_biosynthetic_process	81	66	1.05218	-0.646705	0.225577	318	111.149	155.314	199.479	0.488409		GO:0044282_small_molecule_catabolic_process	115	95	1.03883	-0.634357	0.232083	318	102.095	145.651	189.207	0.458022		GO:0051716_cellular_response_to_stimulus	43	9	1.05662	-0.31107	0.488574	316	250.497	287.396	324.295	0.909481
GO:0006575_cellular_modified_amino_acid_metabolic_process	20	14	1.22662	-0.767532	0.170792	318	84.6907	127.555	170.419	0.401116		GO:0006544_glycine_metabolic_process	17	15	1.13939	-0.648359	0.22472	317	110.871	154.977	199.083	0.488886		GO:0006364_rRNA_processing	30	26	1.08986	-0.634775	0.23186	317	101.946	145.501	189.056	0.458994		GO:0008104_protein_localization	28	6	1.08177	-0.30933	0.490535	317	251.708	288.645	325.582	0.910552
GO:0008283_cell_proliferation	20	14	1.22662	-0.767532	0.170792	318	84.6907	127.555	170.419	0.401116		GO:0030163_protein_catabolic_process	17	15	1.13939	-0.648359	0.22472	317	110.871	154.977	199.083	0.488886		GO:0051187_cofactor_catabolic_process	30	26	1.08986	-0.634775	0.23186	317	101.946	145.501	189.056	0.458994		GO:0044248_cellular_catabolic_process	23	5	1.09745	-0.308742	0.4912	318	252.989	289.949	326.909	0.911789
GO:0016054_organic_acid_catabolic_process	38	25	1.15284	-0.760616	0.173534	320	85.335	128.371	171.407	0.401159		GO:0010382_cellular_cell_wall_macromolecule_metabolic_process	47	39	1.07152	-0.635722	0.231355	319	111.882	156.293	200.704	0.489947		GO:0007049_cell_cycle	57	48	1.05897	-0.625198	0.237029	319	102.923	146.727	190.531	0.459959		GO:0006007_glucose_catabolic_process	18	4	1.12184	-0.308196	0.491818	320	254.971	291.928	328.885	0.912275
GO:0046395_carboxylic_acid_catabolic_process	38	25	1.15284	-0.760616	0.173534	320	85.335	128.371	171.407	0.401159		GO:0002376_immune_system_process	22	19	1.11522	-0.633727	0.23242	321	114.428	159.407	204.386	0.496595		GO:0006996_organelle_organization	78	65	1.04794	-0.619016	0.240427	320	103.576	147.614	191.652	0.461294		GO:0019320_hexose_catabolic_process	18	4	1.12184	-0.308196	0.491818	320	254.971	291.928	328.885	0.912275
GO:0009260_ribonucleotide_biosynthetic_process	63	40	1.11258	-0.756384	0.175233	321	85.504	128.601	171.698	0.400626		GO:0019748_secondary_metabolic_process	22	19	1.11522	-0.633727	0.23242	321	114.428	159.407	204.386	0.496595		GO:0045333_cellular_respiration	62	52	1.0547	-0.613394	0.24356	325	106.435	150.77	195.105	0.463908		GO:0006261_DNA-dependent_DNA_replication	8	2	1.26207	-0.308178	0.491838	326	263.009	300.135	337.261	0.92066
GO:0009451_RNA_modification	43	28	1.14104	-0.755641	0.175533	322	85.727	128.872	172.017	0.400224		GO:0016539_intein-mediated_protein_splicing	27	23	1.10001	-0.627803	0.235612	323	116.867	162.321	207.775	0.502542		GO:0006568_tryptophan_metabolic_process	24	21	1.10034	-0.614618	0.242875	324	106.134	150.444	194.754	0.464333		GO:0006643_membrane_lipid_metabolic_process	8	2	1.26207	-0.308178	0.491838	326	263.009	300.135	337.261	0.92066
GO:0001906_cell_killing	9	7	1.36291	-0.746028	0.179462	333	92.7095	137.18	181.651	0.411952		GO:0030908_protein_splicing	27	23	1.10001	-0.627803	0.235612	323	116.867	162.321	207.775	0.502542		GO:0006586_indolalkylamine_metabolic_process	24	21	1.10034	-0.614618	0.242875	324	106.134	150.444	194.754	0.464333		GO:0006664_glycolipid_metabolic_process	8	2	1.26207	-0.308178	0.491838	326	263.009	300.135	337.261	0.92066
GO:0009200_deoxyribonucleoside_triphosphate_metabolic_process	9	7	1.36291	-0.746028	0.179462	333	92.7095	137.18	181.651	0.411952		GO:0032940_secretion_by_cell	56	46	1.06072	-0.607049	0.247145	324	119.943	166.087	212.231	0.512614		GO:0010608_posttranscriptional_regulation_of_gene_expression	24	21	1.10034	-0.614618	0.242875	324	106.134	150.444	194.754	0.464333		GO:0009247_glycolipid_biosynthetic_process	8	2	1.26207	-0.308178	0.491838	326	263.009	300.135	337.261	0.92066
GO:0009263_deoxyribonucleotide_biosynthetic_process	9	7	1.36291	-0.746028	0.179462	333	92.7095	137.18	181.651	0.411952		GO:0009141_nucleoside_triphosphate_metabolic_process	51	42	1.06343	-0.599682	0.251373	334	125.918	173.084	220.25	0.518216		GO:0042430_indole-containing_compound_metabolic_process	24	21	1.10034	-0.614618	0.242875	324	106.134	150.444	194.754	0.464333		GO:0042398_cellular_modified_amino_acid_biosynthetic_process	8	2	1.26207	-0.308178	0.491838	326	263.009	300.135	337.261	0.92066
GO:0009265_2'-deoxyribonucleotide_biosynthetic_process	9	7	1.36291	-0.746028	0.179462	333	92.7095	137.18	181.651	0.411952		GO:0019637_organophosphate_metabolic_process	51	42	1.06343	-0.599682	0.251373	334	125.918	173.084	220.25	0.518216		GO:0006631_fatty_acid_metabolic_process	35	30	1.07788	-0.609298	0.245868	326	107.385	151.865	196.345	0.465844		GO:0046467_membrane_lipid_biosynthetic_process	8	2	1.26207	-0.308178	0.491838	326	263.009	300.135	337.261	0.92066
GO:0009409_response_to_cold	9	7	1.36291	-0.746028	0.179462	333	92.7095	137.18	181.651	0.411952		GO:0009094_L-phenylalanine_biosynthetic_process	11	10	1.17392	-0.599856	0.251272	332	125.46	172.531	219.602	0.519672		GO:0051716_cellular_response_to_stimulus	160	131	1.0296	-0.604315	0.248705	327	107.949	152.558	197.167	0.466538		GO:0006096_glycolysis	14	3	1.08177	-0.26261	0.546248	327	277.297	314.949	352.601	0.963147
GO:0009908_flower_development	9	7	1.36291	-0.746028	0.179462	333	92.7095	137.18	181.651	0.411952		GO:0009218_pyrimidine_ribonucleotide_metabolic_process	11	10	1.17392	-0.599856	0.251272	332	125.46	172.531	219.602	0.519672		GO:0048856_anatomical_structure_development	124	102	1.03442	-0.599301	0.251593	328	108.437	153.228	198.019	0.467159		GO:0006575_cellular_modified_amino_acid_metabolic_process	9	2	1.12184	-0.252418	0.559219	328	285.277	322.907	360.537	0.984473
GO:0019751_polyol_metabolic_process	9	7	1.36291	-0.746028	0.179462	333	92.7095	137.18	181.651	0.411952		GO:0009719_response_to_endogenous_stimulus	11	10	1.17392	-0.599856	0.251272	332	125.46	172.531	219.602	0.519672		GO:0006113_fermentation	6	6	1.25753	-0.598497	0.252059	370	131.962	181.531	231.1	0.490624		GO:0033036_macromolecule_localization	30	6	1.00965	-0.247971	0.564975	329	286.213	323.862	361.511	0.984383
GO:0042127_regulation_of_cell_proliferation	9	7	1.36291	-0.746028	0.179462	333	92.7095	137.18	181.651	0.411952		GO:0015985_energy_coupled_proton_transport__down_electrochemical_gradient	11	10	1.17392	-0.599856	0.251272	332	125.46	172.531	219.602	0.519672		GO:0006276_plasmid_maintenance	6	6	1.25753	-0.598497	0.252059	370	131.962	181.531	231.1	0.490624		GO:0006213_pyrimidine_nucleoside_metabolic_process	4	1	1.26207	-0.231134	0.587308	341	312.806	350.969	389.132	1.02923
GO:0042375_quinone_cofactor_metabolic_process	9	7	1.36291	-0.746028	0.179462	333	92.7095	137.18	181.651	0.411952		GO:0015986_ATP_synthesis_coupled_proton_transport	11	10	1.17392	-0.599856	0.251272	332	125.46	172.531	219.602	0.519672		GO:0006511_ubiquitin-dependent_protein_catabolic_process	6	6	1.25753	-0.598497	0.252059	370	131.962	181.531	231.1	0.490624		GO:0009891_positive_regulation_of_biosynthetic_process	4	1	1.26207	-0.231134	0.587308	341	312.806	350.969	389.132	1.02923
GO:0045426_quinone_cofactor_biosynthetic_process	9	7	1.36291	-0.746028	0.179462	333	92.7095	137.18	181.651	0.411952		GO:0019344_cysteine_biosynthetic_process	11	10	1.17392	-0.599856	0.251272	332	125.46	172.531	219.602	0.519672		GO:0006522_alanine_metabolic_process	6	6	1.25753	-0.598497	0.252059	370	131.962	181.531	231.1	0.490624		GO:0009893_positive_regulation_of_metabolic_process	4	1	1.26207	-0.231134	0.587308	341	312.806	350.969	389.132	1.02923
GO:0070838_divalent_metal_ion_transport	9	7	1.36291	-0.746028	0.179462	333	92.7095	137.18	181.651	0.411952		GO:0030182_neuron_differentiation	11	10	1.17392	-0.599856	0.251272	332	125.46	172.531	219.602	0.519672		GO:0006531_aspartate_metabolic_process	6	6	1.25753	-0.598497	0.252059	370	131.962	181.531	231.1	0.490624		GO:0010604_positive_regulation_of_macromolecule_metabolic_process	4	1	1.26207	-0.231134	0.587308	341	312.806	350.969	389.132	1.02923
GO:0000096_sulfur_amino_acid_metabolic_process	25	17	1.19157	-0.742753	0.18082	334	93.3585	137.984	182.609	0.413126		GO:0042816_vitamin_B6_metabolic_process	11	10	1.17392	-0.599856	0.251272	332	125.46	172.531	219.602	0.519672		GO:0006783_heme_biosynthetic_process	6	6	1.25753	-0.598497	0.252059	370	131.962	181.531	231.1	0.490624		GO:0015837_amine_transport	4	1	1.26207	-0.231134	0.587308	341	312.806	350.969	389.132	1.02923
GO:0006950_response_to_stress	215	129	1.05139	-0.740819	0.181627	335	93.4685	138.115	182.761	0.412284		GO:0006534_cysteine_metabolic_process	16	14	1.1299	-0.579518	0.263319	338	133.22	181.829	230.438	0.537956		GO:0006805_xenobiotic_metabolic_process	6	6	1.25753	-0.598497	0.252059	370	131.962	181.531	231.1	0.490624		GO:0031325_positive_regulation_of_cellular_metabolic_process	4	1	1.26207	-0.231134	0.587308	341	312.806	350.969	389.132	1.02923
GO:0000027_ribosomal_large_subunit_assembly	3	3	1.75231	-0.73187	0.185409	420	141.109	195.712	250.315	0.465981		GO:0022411_cellular_component_disassembly	16	14	1.1299	-0.579518	0.263319	338	133.22	181.829	230.438	0.537956		GO:0007568_aging	6	6	1.25753	-0.598497	0.252059	370	131.962	181.531	231.1	0.490624		GO:0031328_positive_regulation_of_cellular_biosynthetic_process	4	1	1.26207	-0.231134	0.587308	341	312.806	350.969	389.132	1.02923
GO:0000086_G2_M_transition_of_mitotic_cell_cycle	3	3	1.75231	-0.73187	0.185409	420	141.109	195.712	250.315	0.465981		GO:0032984_macromolecular_complex_disassembly	16	14	1.1299	-0.579518	0.263319	338	133.22	181.829	230.438	0.537956		GO:0007611_learning_or_memory	6	6	1.25753	-0.598497	0.252059	370	131.962	181.531	231.1	0.490624		GO:0046655_folic_acid_metabolic_process	4	1	1.26207	-0.231134	0.587308	341	312.806	350.969	389.132	1.02923
GO:0001745_compound_eye_morphogenesis	3	3	1.75231	-0.73187	0.185409	420	141.109	195.712	250.315	0.465981		GO:0043241_protein_complex_disassembly	16	14	1.1299	-0.579518	0.263319	338	133.22	181.829	230.438	0.537956		GO:0008284_positive_regulation_of_cell_proliferation	6	6	1.25753	-0.598497	0.252059	370	131.962	181.531	231.1	0.490624		GO:0046656_folic_acid_biosynthetic_process	4	1	1.26207	-0.231134	0.587308	341	312.806	350.969	389.132	1.02923
GO:0001751_compound_eye_photoreceptor_cell_differentiation	3	3	1.75231	-0.73187	0.185409	420	141.109	195.712	250.315	0.465981		GO:0042493_response_to_drug	31	26	1.08304	-0.575758	0.265609	339	134.636	183.442	232.248	0.541127		GO:0009078_pyruvate_family_amino_acid_metabolic_process	6	6	1.25753	-0.598497	0.252059	370	131.962	181.531	231.1	0.490624		GO:0048518_positive_regulation_of_biological_process	4	1	1.26207	-0.231134	0.587308	341	312.806	350.969	389.132	1.02923
GO:0001754_eye_photoreceptor_cell_differentiation	3	3	1.75231	-0.73187	0.185409	420	141.109	195.712	250.315	0.465981		GO:0006313_transposition__DNA-mediated	21	18	1.10684	-0.573202	0.267176	341	137.334	186.684	236.034	0.54746		GO:0009129_pyrimidine_nucleoside_monophosphate_metabolic_process	6	6	1.25753	-0.598497	0.252059	370	131.962	181.531	231.1	0.490624		GO:0048522_positive_regulation_of_cellular_process	4	1	1.26207	-0.231134	0.587308	341	312.806	350.969	389.132	1.02923
GO:0001763_morphogenesis_of_a_branching_structure	3	3	1.75231	-0.73187	0.185409	420	141.109	195.712	250.315	0.465981		GO:0032196_transposition	21	18	1.10684	-0.573202	0.267176	341	137.334	186.684	236.034	0.54746		GO:0009202_deoxyribonucleoside_triphosphate_biosynthetic_process	6	6	1.25753	-0.598497	0.252059	370	131.962	181.531	231.1	0.490624		GO:0071705_nitrogen_compound_transport	4	1	1.26207	-0.231134	0.587308	341	312.806	350.969	389.132	1.02923
GO:0001894_tissue_homeostasis	3	3	1.75231	-0.73187	0.185409	420	141.109	195.712	250.315	0.465981		GO:0033036_macromolecule_localization	125	100	1.03305	-0.561347	0.27457	344	139.27	188.854	238.438	0.548994		GO:0009211_pyrimidine_deoxyribonucleoside_triphosphate_metabolic_process	6	6	1.25753	-0.598497	0.252059	370	131.962	181.531	231.1	0.490624		GO:0009084_glutamine_family_amino_acid_biosynthetic_process	15	3	1.00965	-0.224178	0.596791	345	315.358	353.594	391.83	1.02491
GO:0002165_instar_larval_or_pupal_development	3	3	1.75231	-0.73187	0.185409	420	141.109	195.712	250.315	0.465981		GO:0007047_cellular_cell_wall_organization	55	45	1.05653	-0.56832	0.270197	343	138.912	188.426	237.94	0.549347		GO:0010647_positive_regulation_of_cell_communication	6	6	1.25753	-0.598497	0.252059	370	131.962	181.531	231.1	0.490624		GO:0009144_purine_nucleoside_triphosphate_metabolic_process	15	3	1.00965	-0.224178	0.596791	345	315.358	353.594	391.83	1.02491
GO:0006059_hexitol_metabolic_process	3	3	1.75231	-0.73187	0.185409	420	141.109	195.712	250.315	0.465981		GO:0071555_cell_wall_organization	55	45	1.05653	-0.56832	0.270197	343	138.912	188.426	237.94	0.549347		GO:0015976_carbon_utilization	6	6	1.25753	-0.598497	0.252059	370	131.962	181.531	231.1	0.490624		GO:0009199_ribonucleoside_triphosphate_metabolic_process	15	3	1.00965	-0.224178	0.596791	345	315.358	353.594	391.83	1.02491
GO:0006086_acetyl-CoA_biosynthetic_process_from_pyruvate	3	3	1.75231	-0.73187	0.185409	420	141.109	195.712	250.315	0.465981		GO:0000909_sporocarp_development_involved_in_sexual_reproduction	5	5	1.29131	-0.556199	0.277844	384	171.899	226.998	282.097	0.591141		GO:0017038_protein_import	6	6	1.25753	-0.598497	0.252059	370	131.962	181.531	231.1	0.490624		GO:0009205_purine_ribonucleoside_triphosphate_metabolic_process	15	3	1.00965	-0.224178	0.596791	345	315.358	353.594	391.83	1.02491
GO:0006183_GTP_biosynthetic_process	3	3	1.75231	-0.73187	0.185409	420	141.109	195.712	250.315	0.465981		GO:0006308_DNA_catabolic_process	5	5	1.29131	-0.556199	0.277844	384	171.899	226.998	282.097	0.591141		GO:0019253_reductive_pentose-phosphate_cycle	6	6	1.25753	-0.598497	0.252059	370	131.962	181.531	231.1	0.490624		GO:0018130_heterocycle_biosynthetic_process	52	10	0.970822	-0.220203	0.602278	346	316.104	354.359	392.614	1.02416
GO:0006268_DNA_unwinding_involved_in_replication	3	3	1.75231	-0.73187	0.185409	420	141.109	195.712	250.315	0.465981		GO:0006422_aspartyl-tRNA_aminoacylation	5	5	1.29131	-0.556199	0.277844	384	171.899	226.998	282.097	0.591141		GO:0019541_propionate_metabolic_process	6	6	1.25753	-0.598497	0.252059	370	131.962	181.531	231.1	0.490624		GO:0042364_water-soluble_vitamin_biosynthetic_process	26	5	0.970822	-0.214253	0.610586	348	317.593	355.809	394.025	1.02244
GO:0006422_aspartyl-tRNA_aminoacylation	3	3	1.75231	-0.73187	0.185409	420	141.109	195.712	250.315	0.465981		GO:0006545_glycine_biosynthetic_process	5	5	1.29131	-0.556199	0.277844	384	171.899	226.998	282.097	0.591141		GO:0030584_sporocarp_development	6	6	1.25753	-0.598497	0.252059	370	131.962	181.531	231.1	0.490624		GO:0044264_cellular_polysaccharide_metabolic_process	26	5	0.970822	-0.214253	0.610586	348	317.593	355.809	394.025	1.02244
GO:0006431_methionyl-tRNA_aminoacylation	3	3	1.75231	-0.73187	0.185409	420	141.109	195.712	250.315	0.465981		GO:0007584_response_to_nutrient	5	5	1.29131	-0.556199	0.277844	384	171.899	226.998	282.097	0.591141		GO:0031554_regulation_of_transcription_termination__DNA-dependent	6	6	1.25753	-0.598497	0.252059	370	131.962	181.531	231.1	0.490624		GO:0006644_phospholipid_metabolic_process	16	3	0.946552	-0.191412	0.643558	351	327.554	365.967	404.38	1.04264
GO:0006626_protein_targeting_to_mitochondrion	3	3	1.75231	-0.73187	0.185409	420	141.109	195.712	250.315	0.465981		GO:0008645_hexose_transport	5	5	1.29131	-0.556199	0.277844	384	171.899	226.998	282.097	0.591141		GO:0032270_positive_regulation_of_cellular_protein_metabolic_process	6	6	1.25753	-0.598497	0.252059	370	131.962	181.531	231.1	0.490624		GO:0008654_phospholipid_biosynthetic_process	16	3	0.946552	-0.191412	0.643558	351	327.554	365.967	404.38	1.04264
GO:0006775_fat-soluble_vitamin_metabolic_process	3	3	1.75231	-0.73187	0.185409	420	141.109	195.712	250.315	0.465981		GO:0009120_deoxyribonucleoside_metabolic_process	5	5	1.29131	-0.556199	0.277844	384	171.899	226.998	282.097	0.591141		GO:0032446_protein_modification_by_small_protein_conjugation	6	6	1.25753	-0.598497	0.252059	370	131.962	181.531	231.1	0.490624		GO:0009141_nucleoside_triphosphate_metabolic_process	16	3	0.946552	-0.191412	0.643558	351	327.554	365.967	404.38	1.04264
GO:0006805_xenobiotic_metabolic_process	3	3	1.75231	-0.73187	0.185409	420	141.109	195.712	250.315	0.465981		GO:0009129_pyrimidine_nucleoside_monophosphate_metabolic_process	5	5	1.29131	-0.556199	0.277844	384	171.899	226.998	282.097	0.591141		GO:0042168_heme_metabolic_process	6	6	1.25753	-0.598497	0.252059	370	131.962	181.531	231.1	0.490624		GO:0006767_water-soluble_vitamin_metabolic_process	27	5	0.934866	-0.189322	0.646663	353	329.366	367.809	406.252	1.04195
GO:0006824_cobalt_ion_transport	3	3	1.75231	-0.73187	0.185409	420	141.109	195.712	250.315	0.465981		GO:0009132_nucleoside_diphosphate_metabolic_process	5	5	1.29131	-0.556199	0.277844	384	171.899	226.998	282.097	0.591141		GO:0042255_ribosome_assembly	6	6	1.25753	-0.598497	0.252059	370	131.962	181.531	231.1	0.490624		GO:0009110_vitamin_biosynthetic_process	27	5	0.934866	-0.189322	0.646663	353	329.366	367.809	406.252	1.04195
GO:0006944_cellular_membrane_fusion	3	3	1.75231	-0.73187	0.185409	420	141.109	195.712	250.315	0.465981		GO:0009147_pyrimidine_nucleoside_triphosphate_metabolic_process	5	5	1.29131	-0.556199	0.277844	384	171.899	226.998	282.097	0.591141		GO:0042775_mitochondrial_ATP_synthesis_coupled_electron_transport	6	6	1.25753	-0.598497	0.252059	370	131.962	181.531	231.1	0.490624		GO:0006139_nucleobase__nucleoside__nucleotide_and_nucleic_acid_metabolic_process	240	46	0.967586	-0.184146	0.654416	354	330.306	368.71	407.114	1.04155
GO:0007051_spindle_organization	3	3	1.75231	-0.73187	0.185409	420	141.109	195.712	250.315	0.465981		GO:0009202_deoxyribonucleoside_triphosphate_biosynthetic_process	5	5	1.29131	-0.556199	0.277844	384	171.899	226.998	282.097	0.591141		GO:0043101_purine_salvage	6	6	1.25753	-0.598497	0.252059	370	131.962	181.531	231.1	0.490624		GO:0006259_DNA_metabolic_process	54	10	0.934866	-0.183891	0.6548	355	330.439	368.836	407.233	1.03897
GO:0007052_mitotic_spindle_organization	3	3	1.75231	-0.73187	0.185409	420	141.109	195.712	250.315	0.465981		GO:0009219_pyrimidine_deoxyribonucleotide_metabolic_process	5	5	1.29131	-0.556199	0.277844	384	171.899	226.998	282.097	0.591141		GO:0044057_regulation_of_system_process	6	6	1.25753	-0.598497	0.252059	370	131.962	181.531	231.1	0.490624		GO:0006260_DNA_replication	22	4	0.917868	-0.178301	0.663283	356	333.182	371.504	409.826	1.04355
GO:0007163_establishment_or_maintenance_of_cell_polarity	3	3	1.75231	-0.73187	0.185409	420	141.109	195.712	250.315	0.465981		GO:0009240_isopentenyl_diphosphate_biosynthetic_process	5	5	1.29131	-0.556199	0.277844	384	171.899	226.998	282.097	0.591141		GO:0045597_positive_regulation_of_cell_differentiation	6	6	1.25753	-0.598497	0.252059	370	131.962	181.531	231.1	0.490624		GO:0006098_pentose-phosphate_shunt	5	1	1.00965	-0.174245	0.669507	368	349.864	388.12	426.376	1.05467
GO:0007266_Rho_protein_signal_transduction	3	3	1.75231	-0.73187	0.185409	420	141.109	195.712	250.315	0.465981		GO:0009249_protein_lipoylation	5	5	1.29131	-0.556199	0.277844	384	171.899	226.998	282.097	0.591141		GO:0046125_pyrimidine_deoxyribonucleoside_metabolic_process	6	6	1.25753	-0.598497	0.252059	370	131.962	181.531	231.1	0.490624		GO:0006739_NADP_metabolic_process	5	1	1.00965	-0.174245	0.669507	368	349.864	388.12	426.376	1.05467
GO:0007422_peripheral_nervous_system_development	3	3	1.75231	-0.73187	0.185409	420	141.109	195.712	250.315	0.465981		GO:0009909_regulation_of_flower_development	5	5	1.29131	-0.556199	0.277844	384	171.899	226.998	282.097	0.591141		GO:0046655_folic_acid_metabolic_process	6	6	1.25753	-0.598497	0.252059	370	131.962	181.531	231.1	0.490624		GO:0006740_NADPH_regeneration	5	1	1.00965	-0.174245	0.669507	368	349.864	388.12	426.376	1.05467
GO:0007444_imaginal_disc_development	3	3	1.75231	-0.73187	0.185409	420	141.109	195.712	250.315	0.465981		GO:0015749_monosaccharide_transport	5	5	1.29131	-0.556199	0.277844	384	171.899	226.998	282.097	0.591141		GO:0046656_folic_acid_biosynthetic_process	6	6	1.25753	-0.598497	0.252059	370	131.962	181.531	231.1	0.490624		GO:0006772_thiamine_metabolic_process	5	1	1.00965	-0.174245	0.669507	368	349.864	388.12	426.376	1.05467
GO:0007517_muscle_organ_development	3	3	1.75231	-0.73187	0.185409	420	141.109	195.712	250.315	0.465981		GO:0016358_dendrite_development	5	5	1.29131	-0.556199	0.277844	384	171.899	226.998	282.097	0.591141		GO:0050878_regulation_of_body_fluid_levels	6	6	1.25753	-0.598497	0.252059	370	131.962	181.531	231.1	0.490624		GO:0009163_nucleoside_biosynthetic_process	5	1	1.00965	-0.174245	0.669507	368	349.864	388.12	426.376	1.05467
GO:0007552_metamorphosis	3	3	1.75231	-0.73187	0.185409	420	141.109	195.712	250.315	0.465981		GO:0019276_UDP-N-acetylgalactosamine_metabolic_process	5	5	1.29131	-0.556199	0.277844	384	171.899	226.998	282.097	0.591141		GO:0050890_cognition	6	6	1.25753	-0.598497	0.252059	370	131.962	181.531	231.1	0.490624		GO:0009228_thiamine_biosynthetic_process	5	1	1.00965	-0.174245	0.669507	368	349.864	388.12	426.376	1.05467
GO:0007560_imaginal_disc_morphogenesis	3	3	1.75231	-0.73187	0.185409	420	141.109	195.712	250.315	0.465981		GO:0019277_UDP-N-acetylgalactosamine_biosynthetic_process	5	5	1.29131	-0.556199	0.277844	384	171.899	226.998	282.097	0.591141		GO:0051247_positive_regulation_of_protein_metabolic_process	6	6	1.25753	-0.598497	0.252059	370	131.962	181.531	231.1	0.490624		GO:0042451_purine_nucleoside_biosynthetic_process	5	1	1.00965	-0.174245	0.669507	368	349.864	388.12	426.376	1.05467
GO:0009074_aromatic_amino_acid_family_catabolic_process	3	3	1.75231	-0.73187	0.185409	420	141.109	195.712	250.315	0.465981		GO:0019288_isopentenyl_diphosphate_biosynthetic_process__mevalonate-independent_pathway	5	5	1.29131	-0.556199	0.277844	384	171.899	226.998	282.097	0.591141		GO:0051325_interphase	6	6	1.25753	-0.598497	0.252059	370	131.962	181.531	231.1	0.490624		GO:0042455_ribonucleoside_biosynthetic_process	5	1	1.00965	-0.174245	0.669507	368	349.864	388.12	426.376	1.05467
GO:0009099_valine_biosynthetic_process	3	3	1.75231	-0.73187	0.185409	420	141.109	195.712	250.315	0.465981		GO:0019682_glyceraldehyde-3-phosphate_metabolic_process	5	5	1.29131	-0.556199	0.277844	384	171.899	226.998	282.097	0.591141		GO:0051329_interphase_of_mitotic_cell_cycle	6	6	1.25753	-0.598497	0.252059	370	131.962	181.531	231.1	0.490624		GO:0042723_thiamine-containing_compound_metabolic_process	5	1	1.00965	-0.174245	0.669507	368	349.864	388.12	426.376	1.05467
GO:0009111_vitamin_catabolic_process	3	3	1.75231	-0.73187	0.185409	420	141.109	195.712	250.315	0.465981		GO:0022415_viral_reproductive_process	5	5	1.29131	-0.556199	0.277844	384	171.899	226.998	282.097	0.591141		GO:0070647_protein_modification_by_small_protein_conjugation_or_removal	6	6	1.25753	-0.598497	0.252059	370	131.962	181.531	231.1	0.490624		GO:0042724_thiamine-containing_compound_biosynthetic_process	5	1	1.00965	-0.174245	0.669507	368	349.864	388.12	426.376	1.05467
GO:0009135_purine_nucleoside_diphosphate_metabolic_process	3	3	1.75231	-0.73187	0.185409	420	141.109	195.712	250.315	0.465981		GO:0030584_sporocarp_development	5	5	1.29131	-0.556199	0.277844	384	171.899	226.998	282.097	0.591141		GO:0071466_cellular_response_to_xenobiotic_stimulus	6	6	1.25753	-0.598497	0.252059	370	131.962	181.531	231.1	0.490624		GO:0046129_purine_ribonucleoside_biosynthetic_process	5	1	1.00965	-0.174245	0.669507	368	349.864	388.12	426.376	1.05467
GO:0009153_purine_deoxyribonucleotide_biosynthetic_process	3	3	1.75231	-0.73187	0.185409	420	141.109	195.712	250.315	0.465981		GO:0031555_transcriptional_attenuation	5	5	1.29131	-0.556199	0.277844	384	171.899	226.998	282.097	0.591141		GO:0072358_cardiovascular_system_development	6	6	1.25753	-0.598497	0.252059	370	131.962	181.531	231.1	0.490624		GO:0071844_cellular_component_assembly_at_cellular_level	5	1	1.00965	-0.174245	0.669507	368	349.864	388.12	426.376	1.05467
GO:0009216_purine_deoxyribonucleoside_triphosphate_biosynthetic_process	3	3	1.75231	-0.73187	0.185409	420	141.109	195.712	250.315	0.465981		GO:0042822_pyridoxal_phosphate_metabolic_process	5	5	1.29131	-0.556199	0.277844	384	171.899	226.998	282.097	0.591141		GO:0072359_circulatory_system_development	6	6	1.25753	-0.598497	0.252059	370	131.962	181.531	231.1	0.490624		GO:0008643_carbohydrate_transport	11	2	0.917868	-0.171203	0.674213	370	355.281	393.459	431.637	1.0634
GO:0009233_menaquinone_metabolic_process	3	3	1.75231	-0.73187	0.185409	420	141.109	195.712	250.315	0.465981		GO:0042823_pyridoxal_phosphate_biosynthetic_process	5	5	1.29131	-0.556199	0.277844	384	171.899	226.998	282.097	0.591141		GO:2000241_regulation_of_reproductive_process	6	6	1.25753	-0.598497	0.252059	370	131.962	181.531	231.1	0.490624		GO:0046677_response_to_antibiotic	11	2	0.917868	-0.171203	0.674213	370	355.281	393.459	431.637	1.0634
GO:0009234_menaquinone_biosynthetic_process	3	3	1.75231	-0.73187	0.185409	420	141.109	195.712	250.315	0.465981		GO:0043066_negative_regulation_of_apoptosis	5	5	1.29131	-0.556199	0.277844	384	171.899	226.998	282.097	0.591141		GO:0009267_cellular_response_to_starvation	18	16	1.1178	-0.596617	0.253153	372	134.057	183.991	233.925	0.494599		GO:0006766_vitamin_metabolic_process	28	5	0.901478	-0.167105	0.680605	371	356.678	394.803	432.928	1.06416
GO:0009415_response_to_water	3	3	1.75231	-0.73187	0.185409	420	141.109	195.712	250.315	0.465981		GO:0043069_negative_regulation_of_programmed_cell_death	5	5	1.29131	-0.556199	0.277844	384	171.899	226.998	282.097	0.591141		GO:0044270_cellular_nitrogen_compound_catabolic_process	18	16	1.1178	-0.596617	0.253153	372	134.057	183.991	233.925	0.494599		GO:0071702_organic_substance_transport	17	3	0.890872	-0.163417	0.686409	372	357.857	395.953	434.049	1.06439
GO:0009767_photosynthetic_electron_transport_chain	3	3	1.75231	-0.73187	0.185409	420	141.109	195.712	250.315	0.465981		GO:0043163_cell_envelope_organization	5	5	1.29131	-0.556199	0.277844	384	171.899	226.998	282.097	0.591141		GO:0006974_response_to_DNA_damage_stimulus	98	81	1.03939	-0.593303	0.255092	373	134.507	184.5	234.493	0.494638		GO:0006807_nitrogen_compound_metabolic_process	366	70	0.965517	-0.148138	0.710988	373	361.998	400.118	438.238	1.0727
GO:0009886_post-embryonic_morphogenesis	3	3	1.75231	-0.73187	0.185409	420	141.109	195.712	250.315	0.465981		GO:0043165_Gram-negative-bacterium-type_cell_outer_membrane_assembly	5	5	1.29131	-0.556199	0.277844	384	171.899	226.998	282.097	0.591141		GO:0006084_acetyl-CoA_metabolic_process	29	25	1.08408	-0.585227	0.25988	375	137.331	187.896	238.461	0.501056		GO:0016051_carbohydrate_biosynthetic_process	51	9	0.890872	-0.147039	0.712789	374	362.8	400.883	438.966	1.07188
GO:0010106_cellular_response_to_iron_ion_starvation	3	3	1.75231	-0.73187	0.185409	420	141.109	195.712	250.315	0.465981		GO:0043937_regulation_of_sporulation	5	5	1.29131	-0.556199	0.277844	384	171.899	226.998	282.097	0.591141		GO:0043414_macromolecule_methylation	29	25	1.08408	-0.585227	0.25988	375	137.331	187.896	238.461	0.501056		GO:0034641_cellular_nitrogen_compound_metabolic_process	346	66	0.962966	-0.146632	0.713457	375	362.967	401.042	439.117	1.06944
GO:0010817_regulation_of_hormone_levels	3	3	1.75231	-0.73187	0.185409	420	141.109	195.712	250.315	0.465981		GO:0044091_membrane_biogenesis	5	5	1.29131	-0.556199	0.277844	384	171.899	226.998	282.097	0.591141		GO:0044248_cellular_catabolic_process	164	134	1.02749	-0.579462	0.263353	384	144.003	195.47	246.937	0.509036		GO:0009119_ribonucleoside_metabolic_process	12	2	0.841379	-0.141466	0.721995	376	365.075	403.178	441.281	1.07228
GO:0015684_ferrous_iron_transport	3	3	1.75231	-0.73187	0.185409	420	141.109	195.712	250.315	0.465981		GO:0046349_amino_sugar_biosynthetic_process	5	5	1.29131	-0.556199	0.277844	384	171.899	226.998	282.097	0.591141		GO:0016051_carbohydrate_biosynthetic_process	154	126	1.02889	-0.583146	0.261128	383	143.672	195.021	246.37	0.509193		GO:0000271_polysaccharide_biosynthetic_process	46	8	0.877961	-0.140482	0.723632	377	365.345	403.452	441.559	1.07016
GO:0016056_rhodopsin_mediated_signaling_pathway	3	3	1.75231	-0.73187	0.185409	420	141.109	195.712	250.315	0.465981		GO:0046490_isopentenyl_diphosphate_metabolic_process	5	5	1.29131	-0.556199	0.277844	384	171.899	226.998	282.097	0.591141		GO:0001510_RNA_methylation	12	11	1.15274	-0.584819	0.260124	382	143.52	194.84	246.16	0.510052		GO:0033692_cellular_polysaccharide_biosynthetic_process	24	4	0.841379	-0.134963	0.732887	378	369.839	407.674	445.509	1.0785
GO:0016125_sterol_metabolic_process	3	3	1.75231	-0.73187	0.185409	420	141.109	195.712	250.315	0.465981		GO:0048580_regulation_of_post-embryonic_development	5	5	1.29131	-0.556199	0.277844	384	171.899	226.998	282.097	0.591141		GO:0006536_glutamate_metabolic_process	12	11	1.15274	-0.584819	0.260124	382	143.52	194.84	246.16	0.510052		GO:0006144_purine_base_metabolic_process	6	1	0.841379	-0.133463	0.735423	381	383.387	421.124	458.861	1.10531
GO:0019058_viral_infectious_cycle	3	3	1.75231	-0.73187	0.185409	420	141.109	195.712	250.315	0.465981		GO:0048813_dendrite_morphogenesis	5	5	1.29131	-0.556199	0.277844	384	171.899	226.998	282.097	0.591141		GO:0006772_thiamine_metabolic_process	12	11	1.15274	-0.584819	0.260124	382	143.52	194.84	246.16	0.510052		GO:0019321_pentose_metabolic_process	6	1	0.841379	-0.133463	0.735423	381	383.387	421.124	458.861	1.10531
GO:0019216_regulation_of_lipid_metabolic_process	3	3	1.75231	-0.73187	0.185409	420	141.109	195.712	250.315	0.465981		GO:0060249_anatomical_structure_homeostasis	5	5	1.29131	-0.556199	0.277844	384	171.899	226.998	282.097	0.591141		GO:0009228_thiamine_biosynthetic_process	12	11	1.15274	-0.584819	0.260124	382	143.52	194.84	246.16	0.510052		GO:0022607_cellular_component_assembly	6	1	0.841379	-0.133463	0.735423	381	383.387	421.124	458.861	1.10531
GO:0019402_galactitol_metabolic_process	3	3	1.75231	-0.73187	0.185409	420	141.109	195.712	250.315	0.465981		GO:0060548_negative_regulation_of_cell_death	5	5	1.29131	-0.556199	0.277844	384	171.899	226.998	282.097	0.591141		GO:0019400_alditol_metabolic_process	12	11	1.15274	-0.584819	0.260124	382	143.52	194.84	246.16	0.510052		GO:0006754_ATP_biosynthetic_process	13	2	0.776658	-0.117039	0.763767	383	393.051	430.345	467.639	1.12362
GO:0019693_ribose_phosphate_metabolic_process	3	3	1.75231	-0.73187	0.185409	420	141.109	195.712	250.315	0.465981		GO:0071709_membrane_assembly	5	5	1.29131	-0.556199	0.277844	384	171.899	226.998	282.097	0.591141		GO:0042723_thiamine-containing_compound_metabolic_process	12	11	1.15274	-0.584819	0.260124	382	143.52	194.84	246.16	0.510052		GO:0046034_ATP_metabolic_process	13	2	0.776658	-0.117039	0.763767	383	393.051	430.345	467.639	1.12362
GO:0030150_protein_import_into_mitochondrial_matrix	3	3	1.75231	-0.73187	0.185409	420	141.109	195.712	250.315	0.465981		GO:2000241_regulation_of_reproductive_process	5	5	1.29131	-0.556199	0.277844	384	171.899	226.998	282.097	0.591141		GO:0042724_thiamine-containing_compound_biosynthetic_process	12	11	1.15274	-0.584819	0.260124	382	143.52	194.84	246.16	0.510052		GO:0009292_genetic_transfer	7	1	0.721182	-0.103327	0.788266	385	401.248	438.302	475.356	1.13845
GO:0030488_tRNA_methylation	3	3	1.75231	-0.73187	0.185409	420	141.109	195.712	250.315	0.465981		GO:0030001_metal_ion_transport	96	77	1.03574	-0.52799	0.29649	388	178.021	234.194	290.367	0.603593		GO:0006281_DNA_repair	97	80	1.03714	-0.565237	0.272122	387	145.606	197.504	249.402	0.510346		GO:0009401_phosphoenolpyruvate-dependent_sugar_phosphotransferase_system	7	1	0.721182	-0.103327	0.788266	385	401.248	438.302	475.356	1.13845
GO:0031016_pancreas_development	3	3	1.75231	-0.73187	0.185409	420	141.109	195.712	250.315	0.465981		GO:0065008_regulation_of_biological_quality	124	99	1.03097	-0.535385	0.291484	385	176.532	232.394	288.256	0.603621		GO:0008610_lipid_biosynthetic_process	133	109	1.03061	-0.568342	0.270183	385	145.032	196.768	248.504	0.511086		GO:0008653_lipopolysaccharide_metabolic_process	20	3	0.757241	-0.101386	0.791797	387	405.238	442.103	478.968	1.14238
GO:0031564_transcription_antitermination	3	3	1.75231	-0.73187	0.185409	420	141.109	195.712	250.315	0.465981		GO:0044267_cellular_protein_metabolic_process	301	237	1.01675	-0.528529	0.296122	387	177.93	234.099	290.268	0.604907		GO:0009987_cellular_process	1089	869	1.00348	-0.565542	0.271931	386	145.542	197.427	249.312	0.511469		GO:0009103_lipopolysaccharide_biosynthetic_process	20	3	0.757241	-0.101386	0.791797	387	405.238	442.103	478.968	1.14238
GO:0032392_DNA_geometric_change	3	3	1.75231	-0.73187	0.185409	420	141.109	195.712	250.315	0.465981		GO:0034622_cellular_macromolecular_complex_assembly	35	29	1.06995	-0.53435	0.29218	386	177.519	233.583	289.647	0.605137		GO:0007166_cell_surface_receptor_linked_signaling_pathway	23	20	1.0935	-0.560779	0.274929	389	147.611	199.834	252.057	0.513712		GO:0009145_purine_nucleoside_triphosphate_biosynthetic_process	14	2	0.721182	-0.096898	0.800022	390	410.196	446.863	483.53	1.1458
GO:0032508_DNA_duplex_unwinding	3	3	1.75231	-0.73187	0.185409	420	141.109	195.712	250.315	0.465981		GO:0023034_intracellular_signaling_pathway	30	25	1.0761	-0.526692	0.297377	389	179.086	235.44	291.794	0.605244		GO:0019953_sexual_reproduction	23	20	1.0935	-0.560779	0.274929	389	147.611	199.834	252.057	0.513712		GO:0009201_ribonucleoside_triphosphate_biosynthetic_process	14	2	0.721182	-0.096898	0.800022	390	410.196	446.863	483.53	1.1458
GO:0035220_wing_disc_development	3	3	1.75231	-0.73187	0.185409	420	141.109	195.712	250.315	0.465981		GO:0006013_mannose_metabolic_process	10	9	1.16218	-0.51939	0.30242	403	190.99	248.919	306.848	0.617665		GO:0046164_alcohol_catabolic_process	65	54	1.04472	-0.537228	0.29025	390	149.915	202.66	255.405	0.519641		GO:0009206_purine_ribonucleoside_triphosphate_biosynthetic_process	14	2	0.721182	-0.096898	0.800022	390	410.196	446.863	483.53	1.1458
GO:0035270_endocrine_system_development	3	3	1.75231	-0.73187	0.185409	420	141.109	195.712	250.315	0.465981		GO:0006189_'de_novo'_IMP_biosynthetic_process	10	9	1.16218	-0.51939	0.30242	403	190.99	248.919	306.848	0.617665		GO:0035556_intracellular_signal_transduction	28	24	1.07788	-0.537172	0.290287	391	150.631	203.588	256.545	0.520685		GO:0009064_glutamine_family_amino_acid_metabolic_process	21	3	0.721182	-0.086333	0.819723	391	414.702	451.062	487.422	1.15361
GO:0035272_exocrine_system_development	3	3	1.75231	-0.73187	0.185409	420	141.109	195.712	250.315	0.465981		GO:0006207_'de_novo'_pyrimidine_base_biosynthetic_process	10	9	1.16218	-0.51939	0.30242	403	190.99	248.919	306.848	0.617665		GO:0006081_cellular_aldehyde_metabolic_process	17	15	1.10958	-0.536246	0.290907	395	154.257	207.787	261.317	0.526043		GO:0022900_electron_transport_chain	8	1	0.631034	-0.080601	0.830614	392	425.469	461.537	497.605	1.17739
GO:0042219_cellular_modified_amino_acid_catabolic_process	3	3	1.75231	-0.73187	0.185409	420	141.109	195.712	250.315	0.465981		GO:0006612_protein_targeting_to_membrane	10	9	1.16218	-0.51939	0.30242	403	190.99	248.919	306.848	0.617665		GO:0009126_purine_nucleoside_monophosphate_metabolic_process	17	15	1.10958	-0.536246	0.290907	395	154.257	207.787	261.317	0.526043		GO:0009142_nucleoside_triphosphate_biosynthetic_process	15	2	0.673103	-0.080249	0.831287	393	427.44	463.416	499.392	1.17918
GO:0042273_ribosomal_large_subunit_biogenesis	3	3	1.75231	-0.73187	0.185409	420	141.109	195.712	250.315	0.465981		GO:0009220_pyrimidine_ribonucleotide_biosynthetic_process	10	9	1.16218	-0.51939	0.30242	403	190.99	248.919	306.848	0.617665		GO:0009167_purine_ribonucleoside_monophosphate_metabolic_process	17	15	1.10958	-0.536246	0.290907	395	154.257	207.787	261.317	0.526043		GO:0006520_cellular_amino_acid_metabolic_process	113	19	0.848825	-0.075383	0.840653	394	429.422	465.207	500.992	1.18073
GO:0042362_fat-soluble_vitamin_biosynthetic_process	3	3	1.75231	-0.73187	0.185409	420	141.109	195.712	250.315	0.465981		GO:0019359_nicotinamide_nucleotide_biosynthetic_process	10	9	1.16218	-0.51939	0.30242	403	190.99	248.919	306.848	0.617665		GO:0048610_cellular_process_involved_in_reproduction	17	15	1.10958	-0.536246	0.290907	395	154.257	207.787	261.317	0.526043		GO:0008152_metabolic_process	637	123	0.974785	-0.073043	0.845195	395	432.22	467.783	503.346	1.18426
GO:0042365_water-soluble_vitamin_catabolic_process	3	3	1.75231	-0.73187	0.185409	420	141.109	195.712	250.315	0.465981		GO:0019363_pyridine_nucleotide_biosynthetic_process	10	9	1.16218	-0.51939	0.30242	403	190.99	248.919	306.848	0.617665		GO:0006163_purine_nucleotide_metabolic_process	75	62	1.03956	-0.526029	0.297832	396	155.626	209.442	263.258	0.528894		GO:0044106_cellular_amine_metabolic_process	114	19	0.841379	-0.069433	0.85225	396	432.93	468.436	503.942	1.18292
GO:0042371_vitamin_K_biosynthetic_process	3	3	1.75231	-0.73187	0.185409	420	141.109	195.712	250.315	0.465981		GO:0019674_NAD_metabolic_process	10	9	1.16218	-0.51939	0.30242	403	190.99	248.919	306.848	0.617665		GO:0045229_external_encapsulating_structure_organization	54	45	1.04794	-0.517893	0.303464	398	157.449	211.57	265.691	0.531583		GO:0007154_cell_communication	16	2	0.631034	-0.066459	0.858106	400	435.11	470.569	506.028	1.17642
GO:0042373_vitamin_K_metabolic_process	3	3	1.75231	-0.73187	0.185409	420	141.109	195.712	250.315	0.465981		GO:0030258_lipid_modification	10	9	1.16218	-0.51939	0.30242	403	190.99	248.919	306.848	0.617665		GO:0048513_organ_development	54	45	1.04794	-0.517893	0.303464	398	157.449	211.57	265.691	0.531583		GO:0009991_response_to_extracellular_stimulus	16	2	0.631034	-0.066459	0.858106	400	435.11	470.569	506.028	1.17642
GO:0042776_mitochondrial_ATP_synthesis_coupled_proton_transport	3	3	1.75231	-0.73187	0.185409	420	141.109	195.712	250.315	0.465981		GO:0032504_multicellular_organism_reproduction	10	9	1.16218	-0.51939	0.30242	403	190.99	248.919	306.848	0.617665		GO:0006561_proline_biosynthetic_process	11	10	1.14321	-0.512936	0.306947	410	167.546	222.819	278.092	0.543461		GO:0031668_cellular_response_to_extracellular_stimulus	16	2	0.631034	-0.066459	0.858106	400	435.11	470.569	506.028	1.17642
GO:0043213_bacteriocin_transport	3	3	1.75231	-0.73187	0.185409	420	141.109	195.712	250.315	0.465981		GO:0043254_regulation_of_protein_complex_assembly	10	9	1.16218	-0.51939	0.30242	403	190.99	248.919	306.848	0.617665		GO:0009235_cobalamin_metabolic_process	11	10	1.14321	-0.512936	0.306947	410	167.546	222.819	278.092	0.543461		GO:0071496_cellular_response_to_external_stimulus	16	2	0.631034	-0.066459	0.858106	400	435.11	470.569	506.028	1.17642
GO:0044416_induction_by_symbiont_of_host_defense_response	3	3	1.75231	-0.73187	0.185409	420	141.109	195.712	250.315	0.465981		GO:0044257_cellular_protein_catabolic_process	10	9	1.16218	-0.51939	0.30242	403	190.99	248.919	306.848	0.617665		GO:0009236_cobalamin_biosynthetic_process	11	10	1.14321	-0.512936	0.306947	410	167.546	222.819	278.092	0.543461		GO:0034637_cellular_carbohydrate_biosynthetic_process	29	4	0.696314	-0.065874	0.859263	401	435.62	471.055	506.49	1.1747
GO:0046085_adenosine_metabolic_process	3	3	1.75231	-0.73187	0.185409	420	141.109	195.712	250.315	0.465981		GO:0045595_regulation_of_cell_differentiation	10	9	1.16218	-0.51939	0.30242	403	190.99	248.919	306.848	0.617665		GO:0010646_regulation_of_cell_communication	11	10	1.14321	-0.512936	0.306947	410	167.546	222.819	278.092	0.543461		GO:0009432_SOS_response	9	1	0.56092	-0.063216	0.864538	408	442.757	477.833	512.909	1.17116
GO:0046530_photoreceptor_cell_differentiation	3	3	1.75231	-0.73187	0.185409	420	141.109	195.712	250.315	0.465981		GO:0048609_multicellular_organismal_reproductive_process	10	9	1.16218	-0.51939	0.30242	403	190.99	248.919	306.848	0.617665		GO:0032504_multicellular_organism_reproduction	11	10	1.14321	-0.512936	0.306947	410	167.546	222.819	278.092	0.543461		GO:0015985_energy_coupled_proton_transport__down_electrochemical_gradient	9	1	0.56092	-0.063216	0.864538	408	442.757	477.833	512.909	1.17116
GO:0048563_post-embryonic_organ_morphogenesis	3	3	1.75231	-0.73187	0.185409	420	141.109	195.712	250.315	0.465981		GO:0006720_isoprenoid_metabolic_process	20	17	1.09762	-0.514737	0.305677	405	193.695	251.979	310.263	0.62217		GO:0032879_regulation_of_localization	11	10	1.14321	-0.512936	0.306947	410	167.546	222.819	278.092	0.543461		GO:0015986_ATP_synthesis_coupled_proton_transport	9	1	0.56092	-0.063216	0.864538	408	442.757	477.833	512.909	1.17116
GO:0048592_eye_morphogenesis	3	3	1.75231	-0.73187	0.185409	420	141.109	195.712	250.315	0.465981		GO:0008299_isoprenoid_biosynthetic_process	20	17	1.09762	-0.514737	0.305677	405	193.695	251.979	310.263	0.62217		GO:0034655_nucleobase__nucleoside__nucleotide_and_nucleic_acid_catabolic_process	11	10	1.14321	-0.512936	0.306947	410	167.546	222.819	278.092	0.543461		GO:0034220_ion_transmembrane_transport	9	1	0.56092	-0.063216	0.864538	408	442.757	477.833	512.909	1.17116
GO:0048707_instar_larval_or_pupal_morphogenesis	3	3	1.75231	-0.73187	0.185409	420	141.109	195.712	250.315	0.465981		GO:0009142_nucleoside_triphosphate_biosynthetic_process	44	36	1.05653	-0.510603	0.308601	411	198.351	257.297	316.243	0.626027		GO:0034656_nucleobase__nucleoside_and_nucleotide_catabolic_process	11	10	1.14321	-0.512936	0.306947	410	167.546	222.819	278.092	0.543461		GO:0042278_purine_nucleoside_metabolic_process	9	1	0.56092	-0.063216	0.864538	408	442.757	477.833	512.909	1.17116
GO:0048749_compound_eye_development	3	3	1.75231	-0.73187	0.185409	420	141.109	195.712	250.315	0.465981		GO:0006955_immune_response	15	13	1.11914	-0.512917	0.306961	410	197.973	256.863	315.753	0.626495		GO:0042375_quinone_cofactor_metabolic_process	11	10	1.14321	-0.512936	0.306947	410	167.546	222.819	278.092	0.543461		GO:0046128_purine_ribonucleoside_metabolic_process	9	1	0.56092	-0.063216	0.864538	408	442.757	477.833	512.909	1.17116
GO:0048871_multicellular_organismal_homeostasis	3	3	1.75231	-0.73187	0.185409	420	141.109	195.712	250.315	0.465981		GO:0009245_lipid_A_biosynthetic_process	15	13	1.11914	-0.512917	0.306961	410	197.973	256.863	315.753	0.626495		GO:0045426_quinone_cofactor_biosynthetic_process	11	10	1.14321	-0.512936	0.306947	410	167.546	222.819	278.092	0.543461		GO:0051704_multi-organism_process	9	1	0.56092	-0.063216	0.864538	408	442.757	477.833	512.909	1.17116
GO:0051046_regulation_of_secretion	3	3	1.75231	-0.73187	0.185409	420	141.109	195.712	250.315	0.465981		GO:0009292_genetic_transfer	15	13	1.11914	-0.512917	0.306961	410	197.973	256.863	315.753	0.626495		GO:0048609_multicellular_organismal_reproductive_process	11	10	1.14321	-0.512936	0.306947	410	167.546	222.819	278.092	0.543461		GO:0009150_purine_ribonucleotide_metabolic_process	23	3	0.658471	-0.062402	0.86616	409	444.799	479.661	514.523	1.17277
GO:0051196_regulation_of_coenzyme_metabolic_process	3	3	1.75231	-0.73187	0.185409	420	141.109	195.712	250.315	0.465981		GO:0030029_actin_filament-based_process	15	13	1.11914	-0.512917	0.306961	410	197.973	256.863	315.753	0.626495		GO:0070482_response_to_oxygen_levels	11	10	1.14321	-0.512936	0.306947	410	167.546	222.819	278.092	0.543461		GO:0043170_macromolecule_metabolic_process	326	59	0.913645	-0.059625	0.871716	410	445.295	480.135	514.975	1.17106
GO:0052251_induction_by_organism_of_defense_response_of_other_organism_involved_in_symbiotic_interaction	3	3	1.75231	-0.73187	0.185409	420	141.109	195.712	250.315	0.465981		GO:0046493_lipid_A_metabolic_process	15	13	1.11914	-0.512917	0.306961	410	197.973	256.863	315.753	0.626495		GO:0006760_folic_acid-containing_compound_metabolic_process	22	19	1.08605	-0.508628	0.310007	412	171.178	227.066	282.954	0.551131		GO:0009067_aspartate_family_amino_acid_biosynthetic_process	17	2	0.593915	-0.055025	0.880998	411	447.458	482.132	516.806	1.17307
GO:0052509_positive_regulation_by_symbiont_of_host_defense_response	3	3	1.75231	-0.73187	0.185409	420	141.109	195.712	250.315	0.465981		GO:0016485_protein_processing	34	28	1.06343	-0.489908	0.323662	413	203.07	262.527	321.984	0.635659		GO:0009396_folic_acid-containing_compound_biosynthetic_process	22	19	1.08605	-0.508628	0.310007	412	171.178	227.066	282.954	0.551131		GO:0006457_protein_folding	10	1	0.504828	-0.049779	0.891705	413	454.189	488.428	522.667	1.18263
GO:0052510_positive_regulation_by_organism_of_defense_response_of_other_organism_involved_in_symbiotic_interaction	3	3	1.75231	-0.73187	0.185409	420	141.109	195.712	250.315	0.465981		GO:0046165_alcohol_biosynthetic_process	34	28	1.06343	-0.489908	0.323662	413	203.07	262.527	321.984	0.635659		GO:0009150_purine_ribonucleotide_metabolic_process	64	53	1.04139	-0.505551	0.312212	413	172.98	229.146	285.312	0.554833		GO:0006526_arginine_biosynthetic_process	10	1	0.504828	-0.049779	0.891705	413	454.189	488.428	522.667	1.18263
GO:0060249_anatomical_structure_homeostasis	3	3	1.75231	-0.73187	0.185409	420	141.109	195.712	250.315	0.465981		GO:0044282_small_molecule_catabolic_process	108	86	1.02827	-0.478953	0.33193	414	205.722	265.561	325.4	0.641452		GO:0006644_phospholipid_metabolic_process	43	36	1.05282	-0.498151	0.317577	476	211.333	274.502	337.671	0.576685		GO:0009066_aspartate_family_amino_acid_metabolic_process	18	2	0.56092	-0.045536	0.900459	415	457.386	491.241	525.096	1.18371
GO:0061025_membrane_fusion	3	3	1.75231	-0.73187	0.185409	420	141.109	195.712	250.315	0.465981		GO:0051301_cell_division	71	57	1.03669	-0.473996	0.335741	415	206.496	266.484	326.472	0.64213		GO:0008654_phospholipid_biosynthetic_process	43	36	1.05282	-0.498151	0.317577	476	211.333	274.502	337.671	0.576685		GO:0032787_monocarboxylic_acid_metabolic_process	18	2	0.56092	-0.045536	0.900459	415	457.386	491.241	525.096	1.18371
GO:0070206_protein_trimerization	3	3	1.75231	-0.73187	0.185409	420	141.109	195.712	250.315	0.465981		GO:0034621_cellular_macromolecular_complex_subunit_organization	43	35	1.05107	-0.47165	0.337559	416	207.512	267.584	327.656	0.643231		GO:0000725_recombinational_repair	5	5	1.25753	-0.498515	0.317311	474	210.513	273.622	336.731	0.577262		GO:0006525_arginine_metabolic_process	11	1	0.458934	-0.039314	0.913453	422	463.195	496.655	530.115	1.17691
GO:0070207_protein_homotrimerization	3	3	1.75231	-0.73187	0.185409	420	141.109	195.712	250.315	0.465981		GO:0006560_proline_metabolic_process	19	16	1.08742	-0.458471	0.34796	418	215.146	276.336	337.526	0.661091		GO:0000909_sporocarp_development_involved_in_sexual_reproduction	5	5	1.25753	-0.498515	0.317311	474	210.513	273.622	336.731	0.577262		GO:0006818_hydrogen_transport	11	1	0.458934	-0.039314	0.913453	422	463.195	496.655	530.115	1.17691
GO:0070585_protein_localization_in_mitochondrion	3	3	1.75231	-0.73187	0.185409	420	141.109	195.712	250.315	0.465981		GO:0006813_potassium_ion_transport	19	16	1.08742	-0.458471	0.34796	418	215.146	276.336	337.526	0.661091		GO:0002520_immune_system_development	5	5	1.25753	-0.498515	0.317311	474	210.513	273.622	336.731	0.577262		GO:0009081_branched_chain_family_amino_acid_metabolic_process	11	1	0.458934	-0.039314	0.913453	422	463.195	496.655	530.115	1.17691
GO:0070791_cleistothecium_development	3	3	1.75231	-0.73187	0.185409	420	141.109	195.712	250.315	0.465981		GO:0044237_cellular_metabolic_process	991	770	1.00334	-0.449569	0.355166	419	216.606	278.084	339.562	0.663685		GO:0002684_positive_regulation_of_immune_system_process	5	5	1.25753	-0.498515	0.317311	474	210.513	273.622	336.731	0.577262		GO:0009112_nucleobase_metabolic_process	11	1	0.458934	-0.039314	0.913453	422	463.195	496.655	530.115	1.17691
GO:0071466_cellular_response_to_xenobiotic_stimulus	3	3	1.75231	-0.73187	0.185409	420	141.109	195.712	250.315	0.465981		GO:0006026_aminoglycan_catabolic_process	14	12	1.10684	-0.448767	0.355822	425	221.668	283.793	345.918	0.667748		GO:0005992_trehalose_biosynthetic_process	5	5	1.25753	-0.498515	0.317311	474	210.513	273.622	336.731	0.577262		GO:0015672_monovalent_inorganic_cation_transport	11	1	0.458934	-0.039314	0.913453	422	463.195	496.655	530.115	1.17691
GO:0009119_ribonucleoside_metabolic_process	30	20	1.16821	-0.72857	0.186823	421	142.211	197.01	251.809	0.467957		GO:0006206_pyrimidine_base_metabolic_process	14	12	1.10684	-0.448767	0.355822	425	221.668	283.793	345.918	0.667748		GO:0006120_mitochondrial_electron_transport__NADH_to_ubiquinone	5	5	1.25753	-0.498515	0.317311	474	210.513	273.622	336.731	0.577262		GO:0015992_proton_transport	11	1	0.458934	-0.039314	0.913453	422	463.195	496.655	530.115	1.17691
GO:0006605_protein_targeting	17	12	1.23693	-0.72597	0.187945	424	143.685	198.656	253.627	0.468528		GO:0006401_RNA_catabolic_process	14	12	1.10684	-0.448767	0.355822	425	221.668	283.793	345.918	0.667748		GO:0006166_purine_ribonucleoside_salvage	5	5	1.25753	-0.498515	0.317311	474	210.513	273.622	336.731	0.577262		GO:0071842_cellular_component_organization_at_cellular_level	11	1	0.458934	-0.039314	0.913453	422	463.195	496.655	530.115	1.17691
GO:0009082_branched_chain_family_amino_acid_biosynthetic_process	17	12	1.23693	-0.72597	0.187945	424	143.685	198.656	253.627	0.468528		GO:0006558_L-phenylalanine_metabolic_process	14	12	1.10684	-0.448767	0.355822	425	221.668	283.793	345.918	0.667748		GO:0006269_DNA_replication__synthesis_of_RNA_primer	5	5	1.25753	-0.498515	0.317311	474	210.513	273.622	336.731	0.577262		GO:0006418_tRNA_aminoacylation_for_protein_translation	19	2	0.531397	-0.037661	0.916936	426	466.331	499.454	532.577	1.17243
GO:0032989_cellular_component_morphogenesis	17	12	1.23693	-0.72597	0.187945	424	143.685	198.656	253.627	0.468528		GO:0030036_actin_cytoskeleton_organization	14	12	1.10684	-0.448767	0.355822	425	221.668	283.793	345.918	0.667748		GO:0006270_DNA-dependent_DNA_replication_initiation	5	5	1.25753	-0.498515	0.317311	474	210.513	273.622	336.731	0.577262		GO:0009116_nucleoside_metabolic_process	19	2	0.531397	-0.037661	0.916936	426	466.331	499.454	532.577	1.17243
GO:0006415_translational_termination	6	5	1.46026	-0.722104	0.189625	436	153.659	210.824	267.989	0.483541		GO:0033365_protein_localization_to_organelle	14	12	1.10684	-0.448767	0.355822	425	221.668	283.793	345.918	0.667748		GO:0006797_polyphosphate_metabolic_process	5	5	1.25753	-0.498515	0.317311	474	210.513	273.622	336.731	0.577262		GO:0043038_amino_acid_activation	19	2	0.531397	-0.037661	0.916936	426	466.331	499.454	532.577	1.17243
GO:0006531_aspartate_metabolic_process	6	5	1.46026	-0.722104	0.189625	436	153.659	210.824	267.989	0.483541		GO:0000027_ribosomal_large_subunit_assembly	4	4	1.29131	-0.444751	0.359128	481	283.33	355.817	428.304	0.739744		GO:0006816_calcium_ion_transport	5	5	1.25753	-0.498515	0.317311	474	210.513	273.622	336.731	0.577262		GO:0043039_tRNA_aminoacylation	19	2	0.531397	-0.037661	0.916936	426	466.331	499.454	532.577	1.17243
GO:0009132_nucleoside_diphosphate_metabolic_process	6	5	1.46026	-0.722104	0.189625	436	153.659	210.824	267.989	0.483541		GO:0000455_enzyme-directed_rRNA_pseudouridine_synthesis	4	4	1.29131	-0.444751	0.359128	481	283.33	355.817	428.304	0.739744		GO:0007033_vacuole_organization	5	5	1.25753	-0.498515	0.317311	474	210.513	273.622	336.731	0.577262		GO:0009308_amine_metabolic_process	133	21	0.797096	-0.034942	0.922695	427	467.661	500.582	533.503	1.17232
GO:0009202_deoxyribonucleoside_triphosphate_biosynthetic_process	6	5	1.46026	-0.722104	0.189625	436	153.659	210.824	267.989	0.483541		GO:0000725_recombinational_repair	4	4	1.29131	-0.444751	0.359128	481	283.33	355.817	428.304	0.739744		GO:0007163_establishment_or_maintenance_of_cell_polarity	5	5	1.25753	-0.498515	0.317311	474	210.513	273.622	336.731	0.577262		GO:0009259_ribonucleotide_metabolic_process	27	3	0.56092	-0.032121	0.928708	428	469.569	502.195	534.821	1.17335
GO:0016032_viral_reproduction	6	5	1.46026	-0.722104	0.189625	436	153.659	210.824	267.989	0.483541		GO:0001894_tissue_homeostasis	4	4	1.29131	-0.444751	0.359128	481	283.33	355.817	428.304	0.739744		GO:0007169_transmembrane_receptor_protein_tyrosine_kinase_signaling_pathway	5	5	1.25753	-0.498515	0.317311	474	210.513	273.622	336.731	0.577262		GO:0000270_peptidoglycan_metabolic_process	20	2	0.504828	-0.031125	0.93084	431	471.651	504.072	536.493	1.16954
GO:0030031_cell_projection_assembly	6	5	1.46026	-0.722104	0.189625	436	153.659	210.824	267.989	0.483541		GO:0002097_tRNA_wobble_base_modification	4	4	1.29131	-0.444751	0.359128	481	283.33	355.817	428.304	0.739744		GO:0007409_axonogenesis	5	5	1.25753	-0.498515	0.317311	474	210.513	273.622	336.731	0.577262		GO:0006022_aminoglycan_metabolic_process	20	2	0.504828	-0.031125	0.93084	431	471.651	504.072	536.493	1.16954
GO:0043244_regulation_of_protein_complex_disassembly	6	5	1.46026	-0.722104	0.189625	436	153.659	210.824	267.989	0.483541		GO:0002252_immune_effector_process	4	4	1.29131	-0.444751	0.359128	481	283.33	355.817	428.304	0.739744		GO:0007420_brain_development	5	5	1.25753	-0.498515	0.317311	474	210.513	273.622	336.731	0.577262		GO:0030203_glycosaminoglycan_metabolic_process	20	2	0.504828	-0.031125	0.93084	431	471.651	504.072	536.493	1.16954
GO:0048584_positive_regulation_of_response_to_stimulus	6	5	1.46026	-0.722104	0.189625	436	153.659	210.824	267.989	0.483541		GO:0002520_immune_system_development	4	4	1.29131	-0.444751	0.359128	481	283.33	355.817	428.304	0.739744		GO:0009088_threonine_biosynthetic_process	5	5	1.25753	-0.498515	0.317311	474	210.513	273.622	336.731	0.577262		GO:0065008_regulation_of_biological_quality	28	3	0.540887	-0.027115	0.939475	432	474.667	506.762	538.857	1.17306
GO:0051325_interphase	6	5	1.46026	-0.722104	0.189625	436	153.659	210.824	267.989	0.483541		GO:0006183_GTP_biosynthetic_process	4	4	1.29131	-0.444751	0.359128	481	283.33	355.817	428.304	0.739744		GO:0009130_pyrimidine_nucleoside_monophosphate_biosynthetic_process	5	5	1.25753	-0.498515	0.317311	474	210.513	273.622	336.731	0.577262		GO:0007049_cell_cycle	21	2	0.480788	-0.025702	0.942536	434	475.457	507.492	539.527	1.16934
GO:0051329_interphase_of_mitotic_cell_cycle	6	5	1.46026	-0.722104	0.189625	436	153.659	210.824	267.989	0.483541		GO:0006278_RNA-dependent_DNA_replication	4	4	1.29131	-0.444751	0.359128	481	283.33	355.817	428.304	0.739744		GO:0009173_pyrimidine_ribonucleoside_monophosphate_metabolic_process	5	5	1.25753	-0.498515	0.317311	474	210.513	273.622	336.731	0.577262		GO:0051301_cell_division	21	2	0.480788	-0.025702	0.942536	434	475.457	507.492	539.527	1.16934
GO:0072358_cardiovascular_system_development	6	5	1.46026	-0.722104	0.189625	436	153.659	210.824	267.989	0.483541		GO:0006282_regulation_of_DNA_repair	4	4	1.29131	-0.444751	0.359128	481	283.33	355.817	428.304	0.739744		GO:0009186_deoxyribonucleoside_diphosphate_metabolic_process	5	5	1.25753	-0.498515	0.317311	474	210.513	273.622	336.731	0.577262		GO:0006310_DNA_recombination	13	1	0.388329	-0.024668	0.944783	437	477.762	509.571	541.38	1.16607
GO:0072359_circulatory_system_development	6	5	1.46026	-0.722104	0.189625	436	153.659	210.824	267.989	0.483541		GO:0006298_mismatch_repair	4	4	1.29131	-0.444751	0.359128	481	283.33	355.817	428.304	0.739744		GO:0009240_isopentenyl_diphosphate_biosynthetic_process	5	5	1.25753	-0.498515	0.317311	474	210.513	273.622	336.731	0.577262		GO:0006631_fatty_acid_metabolic_process	13	1	0.388329	-0.024668	0.944783	437	477.762	509.571	541.38	1.16607
GO:0051260_protein_homooligomerization	22	15	1.19476	-0.700267	0.199404	437	157.767	215.813	273.859	0.493851		GO:0006479_protein_methylation	4	4	1.29131	-0.444751	0.359128	481	283.33	355.817	428.304	0.739744		GO:0010942_positive_regulation_of_cell_death	5	5	1.25753	-0.498515	0.317311	474	210.513	273.622	336.731	0.577262		GO:0006633_fatty_acid_biosynthetic_process	13	1	0.388329	-0.024668	0.944783	437	477.762	509.571	541.38	1.16607
GO:0051716_cellular_response_to_stimulus	135	82	1.06437	-0.695634	0.201542	438	157.949	216.011	274.073	0.493176		GO:0006554_lysine_catabolic_process	4	4	1.29131	-0.444751	0.359128	481	283.33	355.817	428.304	0.739744		GO:0015940_pantothenate_biosynthetic_process	5	5	1.25753	-0.498515	0.317311	474	210.513	273.622	336.731	0.577262		GO:0006082_organic_acid_metabolic_process	137	21	0.773823	-0.024249	0.945695	438	477.841	509.632	541.423	1.16354
GO:0071554_cell_wall_organization_or_biogenesis	62	39	1.10226	-0.689209	0.204546	439	158.621	216.812	275.003	0.493877		GO:0006797_polyphosphate_metabolic_process	4	4	1.29131	-0.444751	0.359128	481	283.33	355.817	428.304	0.739744		GO:0016036_cellular_response_to_phosphate_starvation	5	5	1.25753	-0.498515	0.317311	474	210.513	273.622	336.731	0.577262		GO:0044271_cellular_nitrogen_compound_biosynthetic_process	154	24	0.786744	-0.023585	0.947142	439	477.882	509.666	541.45	1.16097
GO:0046364_monosaccharide_biosynthetic_process	27	18	1.16821	-0.686696	0.205733	440	159.635	218.034	276.433	0.495532		GO:0006816_calcium_ion_transport	4	4	1.29131	-0.444751	0.359128	481	283.33	355.817	428.304	0.739744		GO:0016358_dendrite_development	5	5	1.25753	-0.498515	0.317311	474	210.513	273.622	336.731	0.577262		GO:0006163_purine_nucleotide_metabolic_process	29	3	0.522235	-0.022858	0.948729	440	478.348	510.078	541.808	1.15927
GO:0048731_system_development	57	36	1.10672	-0.684656	0.206702	441	159.878	218.403	276.928	0.495245		GO:0006959_humoral_immune_response	4	4	1.29131	-0.444751	0.359128	481	283.33	355.817	428.304	0.739744		GO:0019276_UDP-N-acetylgalactosamine_metabolic_process	5	5	1.25753	-0.498515	0.317311	474	210.513	273.622	336.731	0.577262		GO:0055086_nucleobase__nucleoside_and_nucleotide_metabolic_process	74	10	0.682199	-0.022789	0.948879	441	478.496	510.182	541.868	1.15688
GO:0006534_cysteine_metabolic_process	14	10	1.25165	-0.68306	0.207463	445	162.452	221.401	280.35	0.49753		GO:0007163_establishment_or_maintenance_of_cell_polarity	4	4	1.29131	-0.444751	0.359128	481	283.33	355.817	428.304	0.739744		GO:0019277_UDP-N-acetylgalactosamine_biosynthetic_process	5	5	1.25753	-0.498515	0.317311	474	210.513	273.622	336.731	0.577262		GO:0044281_small_molecule_metabolic_process	257	43	0.844653	-0.022272	0.95001	442	478.58	510.255	541.93	1.15442
GO:0009245_lipid_A_biosynthetic_process	14	10	1.25165	-0.68306	0.207463	445	162.452	221.401	280.35	0.49753		GO:0007411_axon_guidance	4	4	1.29131	-0.444751	0.359128	481	283.33	355.817	428.304	0.739744		GO:0019288_isopentenyl_diphosphate_biosynthetic_process__mevalonate-independent_pathway	5	5	1.25753	-0.498515	0.317311	474	210.513	273.622	336.731	0.577262		GO:0009059_macromolecule_biosynthetic_process	220	36	0.826082	-0.022047	0.950502	443	478.719	510.374	542.029	1.15209
GO:0009416_response_to_light_stimulus	14	10	1.25165	-0.68306	0.207463	445	162.452	221.401	280.35	0.49753		GO:0007420_brain_development	4	4	1.29131	-0.444751	0.359128	481	283.33	355.817	428.304	0.739744		GO:0019682_glyceraldehyde-3-phosphate_metabolic_process	5	5	1.25753	-0.498515	0.317311	474	210.513	273.622	336.731	0.577262		GO:0046483_heterocycle_metabolic_process	104	15	0.728117	-0.021653	0.951365	444	478.914	510.53	542.146	1.14984
GO:0046493_lipid_A_metabolic_process	14	10	1.25165	-0.68306	0.207463	445	162.452	221.401	280.35	0.49753		GO:0007507_heart_development	4	4	1.29131	-0.444751	0.359128	481	283.33	355.817	428.304	0.739744		GO:0030097_hemopoiesis	5	5	1.25753	-0.498515	0.317311	474	210.513	273.622	336.731	0.577262		GO:0009152_purine_ribonucleotide_biosynthetic_process	22	2	0.458934	-0.021205	0.952347	446	480.19	511.638	543.086	1.14717
GO:0000271_polysaccharide_biosynthetic_process	96	59	1.07694	-0.677779	0.210001	446	163.654	222.853	282.052	0.49967		GO:0008213_protein_alkylation	4	4	1.29131	-0.444751	0.359128	481	283.33	355.817	428.304	0.739744		GO:0031119_tRNA_pseudouridine_synthesis	5	5	1.25753	-0.498515	0.317311	474	210.513	273.622	336.731	0.577262		GO:0070882_cellular_cell_wall_organization_or_biogenesis	22	2	0.458934	-0.021205	0.952347	446	480.19	511.638	543.086	1.14717
GO:0019362_pyridine_nucleotide_metabolic_process	37	24	1.13663	-0.676812	0.210469	448	163.886	223.102	282.318	0.497996		GO:0008284_positive_regulation_of_cell_proliferation	4	4	1.29131	-0.444751	0.359128	481	283.33	355.817	428.304	0.739744		GO:0031152_aggregation_involved_in_sorocarp_development	5	5	1.25753	-0.498515	0.317311	474	210.513	273.622	336.731	0.577262		GO:0008652_cellular_amino_acid_biosynthetic_process	75	10	0.673103	-0.020228	0.954491	447	480.743	512.09	543.437	1.14562
GO:0046496_nicotinamide_nucleotide_metabolic_process	37	24	1.13663	-0.676812	0.210469	448	163.886	223.102	282.318	0.497996		GO:0009130_pyrimidine_nucleoside_monophosphate_biosynthetic_process	4	4	1.29131	-0.444751	0.359128	481	283.33	355.817	428.304	0.739744		GO:0031281_positive_regulation_of_cyclase_activity	5	5	1.25753	-0.498515	0.317311	474	210.513	273.622	336.731	0.577262		GO:0009072_aromatic_amino_acid_family_metabolic_process	14	1	0.360591	-0.019579	0.955919	450	483.205	514.228	545.251	1.14273
GO:0009085_lysine_biosynthetic_process	19	13	1.19895	-0.656224	0.220687	449	166.507	226.427	286.347	0.504292		GO:0009151_purine_deoxyribonucleotide_metabolic_process	4	4	1.29131	-0.444751	0.359128	481	283.33	355.817	428.304	0.739744		GO:0031349_positive_regulation_of_defense_response	5	5	1.25753	-0.498515	0.317311	474	210.513	273.622	336.731	0.577262		GO:0009073_aromatic_amino_acid_family_biosynthetic_process	14	1	0.360591	-0.019579	0.955919	450	483.205	514.228	545.251	1.14273
GO:0042278_purine_nucleoside_metabolic_process	24	16	1.16821	-0.643547	0.227223	452	168.761	229.185	289.609	0.507046		GO:0009173_pyrimidine_ribonucleoside_monophosphate_metabolic_process	4	4	1.29131	-0.444751	0.359128	481	283.33	355.817	428.304	0.739744		GO:0031401_positive_regulation_of_protein_modification_process	5	5	1.25753	-0.498515	0.317311	474	210.513	273.622	336.731	0.577262		GO:0046417_chorismate_metabolic_process	14	1	0.360591	-0.019579	0.955919	450	483.205	514.228	545.251	1.14273
GO:0043414_macromolecule_methylation	24	16	1.16821	-0.643547	0.227223	452	168.761	229.185	289.609	0.507046		GO:0009211_pyrimidine_deoxyribonucleoside_triphosphate_metabolic_process	4	4	1.29131	-0.444751	0.359128	481	283.33	355.817	428.304	0.739744		GO:0031555_transcriptional_attenuation	5	5	1.25753	-0.498515	0.317311	474	210.513	273.622	336.731	0.577262		GO:0019752_carboxylic_acid_metabolic_process	135	20	0.747893	-0.017075	0.961446	452	485.266	515.989	546.712	1.14157
GO:0046128_purine_ribonucleoside_metabolic_process	24	16	1.16821	-0.643547	0.227223	452	168.761	229.185	289.609	0.507046		GO:0009215_purine_deoxyribonucleoside_triphosphate_metabolic_process	4	4	1.29131	-0.444751	0.359128	481	283.33	355.817	428.304	0.739744		GO:0032147_activation_of_protein_kinase_activity	5	5	1.25753	-0.498515	0.317311	474	210.513	273.622	336.731	0.577262		GO:0043436_oxoacid_metabolic_process	135	20	0.747893	-0.017075	0.961446	452	485.266	515.989	546.712	1.14157
GO:0001510_RNA_methylation	11	8	1.27441	-0.638398	0.229933	457	173.51	234.511	295.512	0.513153		GO:0009411_response_to_UV	4	4	1.29131	-0.444751	0.359128	481	283.33	355.817	428.304	0.739744		GO:0034755_iron_ion_transmembrane_transport	5	5	1.25753	-0.498515	0.317311	474	210.513	273.622	336.731	0.577262		GO:0042180_cellular_ketone_metabolic_process	141	21	0.751871	-0.016516	0.962685	453	485.373	516.081	546.789	1.13925
GO:0006081_cellular_aldehyde_metabolic_process	11	8	1.27441	-0.638398	0.229933	457	173.51	234.511	295.512	0.513153		GO:0010927_cellular_component_assembly_involved_in_morphogenesis	4	4	1.29131	-0.444751	0.359128	481	283.33	355.817	428.304	0.739744		GO:0035468_positive_regulation_of_signaling_pathway	5	5	1.25753	-0.498515	0.317311	474	210.513	273.622	336.731	0.577262		GO:0009309_amine_biosynthetic_process	77	10	0.65562	-0.015867	0.964124	454	485.842	516.448	547.054	1.13755
GO:0019359_nicotinamide_nucleotide_biosynthetic_process	11	8	1.27441	-0.638398	0.229933	457	173.51	234.511	295.512	0.513153		GO:0015758_glucose_transport	4	4	1.29131	-0.444751	0.359128	481	283.33	355.817	428.304	0.739744		GO:0042274_ribosomal_small_subunit_biogenesis	5	5	1.25753	-0.498515	0.317311	474	210.513	273.622	336.731	0.577262		GO:0071554_cell_wall_organization_or_biogenesis	24	2	0.42069	-0.014391	0.967406	455	488.402	518.6	548.798	1.13978
GO:0019363_pyridine_nucleotide_biosynthetic_process	11	8	1.27441	-0.638398	0.229933	457	173.51	234.511	295.512	0.513153		GO:0019058_viral_infectious_cycle	4	4	1.29131	-0.444751	0.359128	481	283.33	355.817	428.304	0.739744		GO:0043065_positive_regulation_of_apoptosis	5	5	1.25753	-0.498515	0.317311	474	210.513	273.622	336.731	0.577262		GO:0019538_protein_metabolic_process	143	21	0.741355	-0.013534	0.969317	456	489.045	519.093	549.141	1.13836
GO:0051674_localization_of_cell	11	8	1.27441	-0.638398	0.229933	457	173.51	234.511	295.512	0.513153		GO:0030031_cell_projection_assembly	4	4	1.29131	-0.444751	0.359128	481	283.33	355.817	428.304	0.739744		GO:0043066_negative_regulation_of_apoptosis	5	5	1.25753	-0.498515	0.317311	474	210.513	273.622	336.731	0.577262		GO:0009260_ribonucleotide_biosynthetic_process	26	2	0.388329	-0.009727	0.977852	457	492.218	521.723	551.228	1.14163
GO:0009084_glutamine_family_amino_acid_biosynthetic_process	29	19	1.14807	-0.637938	0.230177	458	173.902	234.974	296.046	0.513044		GO:0030097_hemopoiesis	4	4	1.29131	-0.444751	0.359128	481	283.33	355.817	428.304	0.739744		GO:0043068_positive_regulation_of_programmed_cell_death	5	5	1.25753	-0.498515	0.317311	474	210.513	273.622	336.731	0.577262		GO:0034404_nucleobase__nucleoside_and_nucleotide_biosynthetic_process	56	6	0.540887	-0.008493	0.980634	459	492.768	522.15	551.532	1.13758
GO:0010382_cellular_cell_wall_macromolecule_metabolic_process	39	25	1.12328	-0.637346	0.230491	459	174.403	235.529	296.655	0.513135		GO:0030837_negative_regulation_of_actin_filament_polymerization	4	4	1.29131	-0.444751	0.359128	481	283.33	355.817	428.304	0.739744		GO:0043069_negative_regulation_of_programmed_cell_death	5	5	1.25753	-0.498515	0.317311	474	210.513	273.622	336.731	0.577262		GO:0034654_nucleobase__nucleoside__nucleotide_and_nucleic_acid_biosynthetic_process	56	6	0.540887	-0.008493	0.980634	459	492.768	522.15	551.532	1.13758
GO:0051301_cell_division	61	38	1.0916	-0.625206	0.237025	460	175.781	237.169	298.557	0.515585		GO:0031118_rRNA_pseudouridine_synthesis	4	4	1.29131	-0.444751	0.359128	481	283.33	355.817	428.304	0.739744		GO:0043174_nucleoside_salvage	5	5	1.25753	-0.498515	0.317311	474	210.513	273.622	336.731	0.577262		GO:0006753_nucleoside_phosphate_metabolic_process	63	7	0.56092	-0.008103	0.981515	461	492.89	522.228	551.566	1.13282
GO:0016052_carbohydrate_catabolic_process	73	45	1.08019	-0.614156	0.243133	461	176.412	237.95	299.488	0.516161		GO:0031119_tRNA_pseudouridine_synthesis	4	4	1.29131	-0.444751	0.359128	481	283.33	355.817	428.304	0.739744		GO:0044242_cellular_lipid_catabolic_process	5	5	1.25753	-0.498515	0.317311	474	210.513	273.622	336.731	0.577262		GO:0009117_nucleotide_metabolic_process	63	7	0.56092	-0.008103	0.981515	461	492.89	522.228	551.566	1.13282
GO:0070882_cellular_cell_wall_organization_or_biogenesis	51	32	1.09949	-0.612299	0.244175	462	176.655	238.232	299.809	0.515654		GO:0031281_positive_regulation_of_cyclase_activity	4	4	1.29131	-0.444751	0.359128	481	283.33	355.817	428.304	0.739744		GO:0045017_glycerolipid_biosynthetic_process	5	5	1.25753	-0.498515	0.317311	474	210.513	273.622	336.731	0.577262		GO:0006164_purine_nucleotide_biosynthetic_process	27	2	0.373946	-0.007984	0.981784	462	493.355	522.623	551.891	1.13122
GO:0012501_programmed_cell_death	16	11	1.20471	-0.610103	0.245413	463	179.368	241.332	303.296	0.521235		GO:0031564_transcription_antitermination	4	4	1.29131	-0.444751	0.359128	481	283.33	355.817	428.304	0.739744		GO:0046349_amino_sugar_biosynthetic_process	5	5	1.25753	-0.498515	0.317311	474	210.513	273.622	336.731	0.577262		GO:0015980_energy_derivation_by_oxidation_of_organic_compounds	18	1	0.28046	-0.007819	0.982157	463	494.488	523.553	552.618	1.13078
GO:0009259_ribonucleotide_metabolic_process	68	42	1.08231	-0.606162	0.24765	464	179.831	241.951	304.071	0.521446		GO:0035272_exocrine_system_development	4	4	1.29131	-0.444751	0.359128	481	283.33	355.817	428.304	0.739744		GO:0046474_glycerophospholipid_biosynthetic_process	5	5	1.25753	-0.498515	0.317311	474	210.513	273.622	336.731	0.577262		GO:0006629_lipid_metabolic_process	50	5	0.504828	-0.007423	0.983053	465	494.622	523.648	552.674	1.12613
GO:0000097_sulfur_amino_acid_biosynthetic_process	21	14	1.16821	-0.598769	0.251902	466	182.02	244.586	307.152	0.524863		GO:0042273_ribosomal_large_subunit_biogenesis	4	4	1.29131	-0.444751	0.359128	481	283.33	355.817	428.304	0.739744		GO:0046490_isopentenyl_diphosphate_metabolic_process	5	5	1.25753	-0.498515	0.317311	474	210.513	273.622	336.731	0.577262		GO:0009165_nucleotide_biosynthetic_process	50	5	0.504828	-0.007423	0.983053	465	494.622	523.648	552.674	1.12613
GO:0006261_DNA-dependent_DNA_replication	21	14	1.16821	-0.598769	0.251902	466	182.02	244.586	307.152	0.524863		GO:0043064_flagellum_organization	4	4	1.29131	-0.444751	0.359128	481	283.33	355.817	428.304	0.739744		GO:0046689_response_to_mercury_ion	5	5	1.25753	-0.498515	0.317311	474	210.513	273.622	336.731	0.577262		GO:0046394_carboxylic_acid_biosynthetic_process	90	11	0.617011	-0.006728	0.984628	466	494.941	523.899	552.857	1.12425
GO:0009069_serine_family_amino_acid_metabolic_process	36	23	1.11953	-0.59756	0.252604	467	182.667	245.32	307.973	0.52531		GO:0043952_protein_transport_by_the_Sec_complex	4	4	1.29131	-0.444751	0.359128	481	283.33	355.817	428.304	0.739744		GO:0048534_hemopoietic_or_lymphoid_organ_development	5	5	1.25753	-0.498515	0.317311	474	210.513	273.622	336.731	0.577262		GO:0007047_cellular_cell_wall_organization	19	1	0.265699	-0.00622	0.98578	468	496.478	525.176	553.874	1.12217
GO:0009063_cellular_amino_acid_catabolic_process	31	20	1.13052	-0.595069	0.254057	470	183.582	246.353	309.124	0.524155		GO:0044242_cellular_lipid_catabolic_process	4	4	1.29131	-0.444751	0.359128	481	283.33	355.817	428.304	0.739744		GO:0048732_gland_development	5	5	1.25753	-0.498515	0.317311	474	210.513	273.622	336.731	0.577262		GO:0071555_cell_wall_organization	19	1	0.265699	-0.00622	0.98578	468	496.478	525.176	553.874	1.12217
GO:0009112_nucleobase_metabolic_process	31	20	1.13052	-0.595069	0.254057	470	183.582	246.353	309.124	0.524155		GO:0045017_glycerolipid_biosynthetic_process	4	4	1.29131	-0.444751	0.359128	481	283.33	355.817	428.304	0.739744		GO:0048813_dendrite_morphogenesis	5	5	1.25753	-0.498515	0.317311	474	210.513	273.622	336.731	0.577262		GO:0016053_organic_acid_biosynthetic_process	91	11	0.610231	-0.005908	0.986488	469	496.93	525.451	553.972	1.12037
GO:0009266_response_to_temperature_stimulus	31	20	1.13052	-0.595069	0.254057	470	183.582	246.353	309.124	0.524155		GO:0046037_GMP_metabolic_process	4	4	1.29131	-0.444751	0.359128	481	283.33	355.817	428.304	0.739744		GO:0051240_positive_regulation_of_multicellular_organismal_process	5	5	1.25753	-0.498515	0.317311	474	210.513	273.622	336.731	0.577262		GO:0008033_tRNA_processing	20	1	0.252414	-0.004947	0.988674	471	498.428	526.667	554.906	1.11819
GO:0005977_glycogen_metabolic_process	8	6	1.31423	-0.591394	0.256216	478	192.058	256.196	320.334	0.535975		GO:0046085_adenosine_metabolic_process	4	4	1.29131	-0.444751	0.359128	481	283.33	355.817	428.304	0.739744		GO:0051349_positive_regulation_of_lyase_activity	5	5	1.25753	-0.498515	0.317311	474	210.513	273.622	336.731	0.577262		GO:0010382_cellular_cell_wall_macromolecule_metabolic_process	20	1	0.252414	-0.004947	0.988674	471	498.428	526.667	554.906	1.11819
GO:0005978_glycogen_biosynthetic_process	8	6	1.31423	-0.591394	0.256216	478	192.058	256.196	320.334	0.535975		GO:0046125_pyrimidine_deoxyribonucleoside_metabolic_process	4	4	1.29131	-0.444751	0.359128	481	283.33	355.817	428.304	0.739744		GO:0051605_protein_maturation_by_peptide_bond_cleavage	5	5	1.25753	-0.498515	0.317311	474	210.513	273.622	336.731	0.577262		GO:0006399_tRNA_metabolic_process	38	3	0.398548	-0.004613	0.989434	472	498.56	526.775	554.99	1.11605
GO:0006109_regulation_of_carbohydrate_metabolic_process	8	6	1.31423	-0.591394	0.256216	478	192.058	256.196	320.334	0.535975		GO:0046174_polyol_catabolic_process	4	4	1.29131	-0.444751	0.359128	481	283.33	355.817	428.304	0.739744		GO:0060341_regulation_of_cellular_localization	5	5	1.25753	-0.498515	0.317311	474	210.513	273.622	336.731	0.577262		GO:0034645_cellular_macromolecule_biosynthetic_process	216	32	0.747893	-0.004226	0.990316	473	498.843	526.981	555.119	1.11413
GO:0006140_regulation_of_nucleotide_metabolic_process	8	6	1.31423	-0.591394	0.256216	478	192.058	256.196	320.334	0.535975		GO:0046474_glycerophospholipid_biosynthetic_process	4	4	1.29131	-0.444751	0.359128	481	283.33	355.817	428.304	0.739744		GO:0060548_negative_regulation_of_cell_death	5	5	1.25753	-0.498515	0.317311	474	210.513	273.622	336.731	0.577262		GO:0044260_cellular_macromolecule_metabolic_process	302	48	0.802375	-0.004203	0.990369	474	498.846	526.984	555.122	1.11178
GO:0006551_leucine_metabolic_process	8	6	1.31423	-0.591394	0.256216	478	192.058	256.196	320.334	0.535975		GO:0048534_hemopoietic_or_lymphoid_organ_development	4	4	1.29131	-0.444751	0.359128	481	283.33	355.817	428.304	0.739744		GO:0072503_cellular_divalent_inorganic_cation_homeostasis	5	5	1.25753	-0.498515	0.317311	474	210.513	273.622	336.731	0.577262		GO:0045229_external_encapsulating_structure_organization	21	1	0.240394	-0.003935	0.99098	475	499.189	527.252	555.315	1.11
GO:0006743_ubiquinone_metabolic_process	8	6	1.31423	-0.591394	0.256216	478	192.058	256.196	320.334	0.535975		GO:0048871_multicellular_organismal_homeostasis	4	4	1.29131	-0.444751	0.359128	481	283.33	355.817	428.304	0.739744		GO:0072507_divalent_inorganic_cation_homeostasis	5	5	1.25753	-0.498515	0.317311	474	210.513	273.622	336.731	0.577262		GO:0044036_cell_wall_macromolecule_metabolic_process	22	1	0.229467	-0.00313	0.992819	476	499.898	527.852	555.806	1.10893
GO:0006744_ubiquinone_biosynthetic_process	8	6	1.31423	-0.591394	0.256216	478	192.058	256.196	320.334	0.535975		GO:0048872_homeostasis_of_number_of_cells	4	4	1.29131	-0.444751	0.359128	481	283.33	355.817	428.304	0.739744		GO:0019637_organophosphate_metabolic_process	48	40	1.04794	-0.490445	0.323262	479	213.285	276.738	340.191	0.577741		GO:0008610_lipid_biosynthetic_process	48	4	0.42069	-0.003073	0.992949	477	499.923	527.865	555.807	1.10664
GO:0060541_respiratory_system_development	8	6	1.31423	-0.591394	0.256216	478	192.058	256.196	320.334	0.535975		GO:0051349_positive_regulation_of_lyase_activity	4	4	1.29131	-0.444751	0.359128	481	283.33	355.817	428.304	0.739744		GO:0016044_cellular_membrane_organization	27	23	1.07123	-0.490679	0.323088	478	213.057	276.5	339.943	0.578452		GO:0044255_cellular_lipid_metabolic_process	49	4	0.412104	-0.002577	0.994084	478	500.223	528.079	555.935	1.10477
GO:0005996_monosaccharide_metabolic_process	99	60	1.06201	-0.584151	0.260525	479	193.051	257.44	321.829	0.537453		GO:0051409_response_to_nitrosative_stress	4	4	1.29131	-0.444751	0.359128	481	283.33	355.817	428.304	0.739744		GO:0061024_membrane_organization	27	23	1.07123	-0.490679	0.323088	478	213.057	276.5	339.943	0.578452		GO:0010467_gene_expression	183	25	0.689655	-0.002103	0.995169	479	500.753	528.493	556.233	1.10333
GO:0006139_nucleobase__nucleoside__nucleotide_and_nucleic_acid_metabolic_process	490	285	1.0192	-0.582882	0.261287	480	193.395	257.863	322.331	0.537215		GO:0061061_muscle_structure_development	4	4	1.29131	-0.444751	0.359128	481	283.33	355.817	428.304	0.739744		GO:0006811_ion_transport	139	113	1.02231	-0.474445	0.335394	488	220.356	284.671	348.986	0.583342		GO:0044238_primary_metabolic_process	536	94	0.885332	-0.001994	0.995419	480	500.852	528.562	556.272	1.10117
GO:0071822_protein_complex_subunit_organization	60	37	1.08059	-0.564422	0.272633	481	195.785	260.726	325.667	0.54205		GO:0071495_cellular_response_to_endogenous_stimulus	4	4	1.29131	-0.444751	0.359128	481	283.33	355.817	428.304	0.739744		GO:0006526_arginine_biosynthetic_process	16	14	1.10034	-0.477791	0.33282	487	219.921	284.15	348.379	0.58347		GO:0071841_cellular_component_organization_or_biogenesis_at_cellular_level	44	3	0.344201	-0.001495	0.996564	481	501.497	529.064	556.631	1.09993
GO:0007186_G-protein_coupled_receptor_protein_signaling_pathway	13	9	1.21314	-0.56108	0.274739	485	199.94	265.486	331.032	0.547394		GO:0006265_DNA_topological_change	9	8	1.14783	-0.441436	0.36188	496	295.747	369.692	443.637	0.745347		GO:0007186_G-protein_coupled_receptor_protein_signaling_pathway	16	14	1.10034	-0.477791	0.33282	487	219.921	284.15	348.379	0.58347		GO:0044267_cellular_protein_metabolic_process	121	14	0.584098	-0.001326	0.996951	482	501.546	529.102	556.658	1.09772
GO:0022402_cell_cycle_process	13	9	1.21314	-0.56108	0.274739	485	199.94	265.486	331.032	0.547394		GO:0006613_cotranslational_protein_targeting_to_membrane	9	8	1.14783	-0.441436	0.36188	496	295.747	369.692	443.637	0.745347		GO:0009127_purine_nucleoside_monophosphate_biosynthetic_process	16	14	1.10034	-0.477791	0.33282	487	219.921	284.15	348.379	0.58347		GO:0043648_dicarboxylic_acid_metabolic_process	26	1	0.194164	-0.00125	0.997126	483	501.71	529.22	556.73	1.09569
GO:0022403_cell_cycle_phase	13	9	1.21314	-0.56108	0.274739	485	199.94	265.486	331.032	0.547394		GO:0006614_SRP-dependent_cotranslational_protein_targeting_to_membrane	9	8	1.14783	-0.441436	0.36188	496	295.747	369.692	443.637	0.745347		GO:0009168_purine_ribonucleoside_monophosphate_biosynthetic_process	16	14	1.10034	-0.477791	0.33282	487	219.921	284.15	348.379	0.58347		GO:0016043_cellular_component_organization	37	2	0.27288	-0.001048	0.99759	484	501.796	529.288	556.78	1.09357
GO:0048610_cellular_process_involved_in_reproduction	13	9	1.21314	-0.56108	0.274739	485	199.94	265.486	331.032	0.547394		GO:0007265_Ras_protein_signal_transduction	9	8	1.14783	-0.441436	0.36188	496	295.747	369.692	443.637	0.745347		GO:0009966_regulation_of_signal_transduction	16	14	1.10034	-0.477791	0.33282	487	219.921	284.15	348.379	0.58347		GO:0034660_ncRNA_metabolic_process	47	3	0.32223	-0.000837	0.998075	485	502.038	529.483	556.928	1.09172
GO:0044262_cellular_carbohydrate_metabolic_process	170	101	1.04108	-0.558852	0.276152	486	200.109	265.686	331.263	0.546679		GO:0009435_NAD_biosynthetic_process	9	8	1.14783	-0.441436	0.36188	496	295.747	369.692	443.637	0.745347		GO:0019684_photosynthesis__light_reaction	16	14	1.10034	-0.477791	0.33282	487	219.921	284.15	348.379	0.58347		GO:0034470_ncRNA_processing	29	1	0.174078	-0.000626	0.99856	486	502.22	529.618	557.016	1.08975
GO:0006790_sulfur_compound_metabolic_process	55	34	1.08325	-0.555878	0.278049	487	201.105	266.835	332.565	0.547916		GO:0009712_catechol_metabolic_process	9	8	1.14783	-0.441436	0.36188	496	295.747	369.692	443.637	0.745347		GO:0023051_regulation_of_signaling_process	16	14	1.10034	-0.477791	0.33282	487	219.921	284.15	348.379	0.58347		GO:0009987_cellular_process	622	111	0.900898	-0.000342	0.999213	487	502.369	529.738	557.107	1.08776
GO:0051259_protein_oligomerization	23	15	1.14281	-0.550419	0.281567	488	205.134	271.523	337.912	0.5564		GO:0009725_response_to_hormone_stimulus	9	8	1.14783	-0.441436	0.36188	496	295.747	369.692	443.637	0.745347		GO:0046700_heterocycle_catabolic_process	16	14	1.10034	-0.477791	0.33282	487	219.921	284.15	348.379	0.58347		GO:0071840_cellular_component_organization_or_biogenesis	53	3	0.285751	-0.000255	0.999413	488	502.453	529.792	557.131	1.08564
GO:0034637_cellular_carbohydrate_biosynthetic_process	91	55	1.05909	-0.545622	0.284694	489	205.852	272.391	338.93	0.557037		GO:0017004_cytochrome_complex_assembly	9	8	1.14783	-0.441436	0.36188	496	295.747	369.692	443.637	0.745347		GO:0006790_sulfur_compound_metabolic_process	68	56	1.03561	-0.471237	0.33788	489	221.133	285.524	349.915	0.583894		GO:0006396_RNA_processing	33	1	0.152978	-0.000248	0.999429	489	502.463	529.798	557.133	1.08343
GO:0001539_ciliary_or_flagellar_motility	5	4	1.40185	-0.54122	0.287594	512	232.87	304.007	375.144	0.593764		GO:0018958_phenol-containing_compound_metabolic_process	9	8	1.14783	-0.441436	0.36188	496	295.747	369.692	443.637	0.745347		GO:0009123_nucleoside_monophosphate_metabolic_process	42	35	1.04794	-0.461636	0.345433	490	224.584	289.472	354.36	0.590759		GO:0044283_small_molecule_biosynthetic_process	161	18	0.564404	-0.000157	0.999639	490	502.51	529.833	557.156	1.08129
GO:0003002_regionalization	5	4	1.40185	-0.54122	0.287594	512	232.87	304.007	375.144	0.593764		GO:0032271_regulation_of_protein_polymerization	9	8	1.14783	-0.441436	0.36188	496	295.747	369.692	443.637	0.745347		GO:0007047_cellular_cell_wall_organization	47	39	1.04348	-0.456051	0.349904	494	229.227	294.615	360.003	0.596387		GO:0044085_cellular_component_biogenesis	36	1	0.14023	-0.000123	0.999717	491	502.554	529.858	557.162	1.07914
GO:0006195_purine_nucleotide_catabolic_process	5	4	1.40185	-0.54122	0.287594	512	232.87	304.007	375.144	0.593764		GO:0032506_cytokinetic_process	9	8	1.14783	-0.441436	0.36188	496	295.747	369.692	443.637	0.745347		GO:0071555_cell_wall_organization	47	39	1.04348	-0.456051	0.349904	494	229.227	294.615	360.003	0.596387		GO:0009058_biosynthetic_process	421	63	0.755443	-2.1e-05	0.999952	492	502.69	529.933	557.176	1.0771
GO:0006269_DNA_replication__synthesis_of_RNA_primer	5	4	1.40185	-0.54122	0.287594	512	232.87	304.007	375.144	0.593764		GO:0034311_diol_metabolic_process	9	8	1.14783	-0.441436	0.36188	496	295.747	369.692	443.637	0.745347		GO:0006304_DNA_modification	21	18	1.07788	-0.458265	0.348125	492	228.524	293.796	359.068	0.597146		GO:0044237_cellular_metabolic_process	566	93	0.829487	-6e-06	0.999986	493	502.719	529.948	557.177	1.07495
GO:0006354_transcription_elongation__DNA-dependent	5	4	1.40185	-0.54122	0.287594	512	232.87	304.007	375.144	0.593764		GO:0042537_benzene-containing_compound_metabolic_process	9	8	1.14783	-0.441436	0.36188	496	295.747	369.692	443.637	0.745347		GO:0048468_cell_development	21	18	1.07788	-0.458265	0.348125	492	228.524	293.796	359.068	0.597146		GO:0044249_cellular_biosynthetic_process	409	54	0.666521	0	1	494	502.723	529.952	557.181	1.07278
GO:0006522_alanine_metabolic_process	5	4	1.40185	-0.54122	0.287594	512	232.87	304.007	375.144	0.593764		GO:0045047_protein_targeting_to_ER	9	8	1.14783	-0.441436	0.36188	496	295.747	369.692	443.637	0.745347		GO:0006007_glucose_catabolic_process	52	43	1.03988	-0.45159	0.353517	495	230.294	295.802	361.31	0.59758		GO:0006412_translation	88	2	0.114734	0	1	495	502.723	529.952	557.181	1.07061
GO:0006596_polyamine_biosynthetic_process	5	4	1.40185	-0.54122	0.287594	512	232.87	304.007	375.144	0.593764		GO:0070972_protein_localization_in_endoplasmic_reticulum	9	8	1.14783	-0.441436	0.36188	496	295.747	369.692	443.637	0.745347		GO:0022900_electron_transport_chain	62	51	1.03442	-0.445026	0.3589	497	232.85	298.52	364.19	0.600644		GO:0006090_pyruvate_metabolic_process	3	0	0	0	1	536	549.84	573.698	597.556	1.07033
GO:0007389_pattern_specification_process	5	4	1.40185	-0.54122	0.287594	512	232.87	304.007	375.144	0.593764		GO:0043623_cellular_protein_complex_assembly	28	23	1.06072	-0.433941	0.368179	497	298.852	373.204	447.556	0.750913		GO:0009109_coenzyme_catabolic_process	26	22	1.06406	-0.445819	0.358246	496	232.479	298.129	363.779	0.601067		GO:0006207_'de_novo'_pyrimidine_base_biosynthetic_process	3	0	0	0	1	536	549.84	573.698	597.556	1.07033
GO:0008284_positive_regulation_of_cell_proliferation	5	4	1.40185	-0.54122	0.287594	512	232.87	304.007	375.144	0.593764		GO:0009059_macromolecule_biosynthetic_process	508	396	1.00662	-0.413595	0.385838	499	302.829	377.568	452.307	0.756649		GO:0001666_response_to_hypoxia	10	9	1.13178	-0.443107	0.36049	510	242.359	309.159	375.959	0.606194		GO:0006265_DNA_topological_change	3	0	0	0	1	536	549.84	573.698	597.556	1.07033
GO:0009078_pyruvate_family_amino_acid_metabolic_process	5	4	1.40185	-0.54122	0.287594	512	232.87	304.007	375.144	0.593764		GO:0009144_purine_nucleoside_triphosphate_metabolic_process	46	37	1.03866	-0.41217	0.387106	500	303.654	378.41	453.166	0.75682		GO:0006140_regulation_of_nucleotide_metabolic_process	10	9	1.13178	-0.443107	0.36049	510	242.359	309.159	375.959	0.606194		GO:0006302_double-strand_break_repair	3	0	0	0	1	536	549.84	573.698	597.556	1.07033
GO:0009088_threonine_biosynthetic_process	5	4	1.40185	-0.54122	0.287594	512	232.87	304.007	375.144	0.593764		GO:0000910_cytokinesis	23	19	1.06674	-0.41987	0.380303	498	302.387	377.088	451.789	0.757205		GO:0015977_carbon_fixation	10	9	1.13178	-0.443107	0.36049	510	242.359	309.159	375.959	0.606194		GO:0006413_translational_initiation	3	0	0	0	1	536	549.84	573.698	597.556	1.07033
GO:0009410_response_to_xenobiotic_stimulus	5	4	1.40185	-0.54122	0.287594	512	232.87	304.007	375.144	0.593764		GO:0006526_arginine_biosynthetic_process	18	15	1.0761	-0.404556	0.393953	503	309.948	385.132	460.316	0.76567		GO:0016032_viral_reproduction	10	9	1.13178	-0.443107	0.36049	510	242.359	309.159	375.959	0.606194		GO:0006461_protein_complex_assembly	3	0	0	0	1	536	549.84	573.698	597.556	1.07033
GO:0010942_positive_regulation_of_cell_death	5	4	1.40185	-0.54122	0.287594	512	232.87	304.007	375.144	0.593764		GO:0006563_L-serine_metabolic_process	18	15	1.0761	-0.404556	0.393953	503	309.948	385.132	460.316	0.76567		GO:0030258_lipid_modification	10	9	1.13178	-0.443107	0.36049	510	242.359	309.159	375.959	0.606194		GO:0006549_isoleucine_metabolic_process	3	0	0	0	1	536	549.84	573.698	597.556	1.07033
GO:0014070_response_to_organic_cyclic_substance	5	4	1.40185	-0.54122	0.287594	512	232.87	304.007	375.144	0.593764		GO:0072511_divalent_inorganic_cation_transport	18	15	1.0761	-0.404556	0.393953	503	309.948	385.132	460.316	0.76567		GO:0032506_cytokinetic_process	10	9	1.13178	-0.443107	0.36049	510	242.359	309.159	375.959	0.606194		GO:0006996_organelle_organization	3	0	0	0	1	536	549.84	573.698	597.556	1.07033
GO:0016036_cellular_response_to_phosphate_starvation	5	4	1.40185	-0.54122	0.287594	512	232.87	304.007	375.144	0.593764		GO:0044248_cellular_catabolic_process	136	107	1.01596	-0.393323	0.404275	507	313.336	388.847	464.358	0.766957		GO:0042537_benzene-containing_compound_metabolic_process	10	9	1.13178	-0.443107	0.36049	510	242.359	309.159	375.959	0.606194		GO:0008614_pyridoxine_metabolic_process	3	0	0	0	1	536	549.84	573.698	597.556	1.07033
GO:0018065_protein-cofactor_linkage	5	4	1.40185	-0.54122	0.287594	512	232.87	304.007	375.144	0.593764		GO:0006996_organelle_organization	73	58	1.02598	-0.399722	0.398362	504	311.285	386.588	461.891	0.76704		GO:0042816_vitamin_B6_metabolic_process	10	9	1.13178	-0.443107	0.36049	510	242.359	309.159	375.959	0.606194		GO:0008615_pyridoxine_biosynthetic_process	3	0	0	0	1	536	549.84	573.698	597.556	1.07033
GO:0043064_flagellum_organization	5	4	1.40185	-0.54122	0.287594	512	232.87	304.007	375.144	0.593764		GO:0006323_DNA_packaging	13	11	1.09265	-0.387308	0.409913	521	323.263	399.704	476.145	0.767186		GO:0046486_glycerolipid_metabolic_process	10	9	1.13178	-0.443107	0.36049	510	242.359	309.159	375.959	0.606194		GO:0008616_queuosine_biosynthetic_process	3	0	0	0	1	536	549.84	573.698	597.556	1.07033
GO:0043065_positive_regulation_of_apoptosis	5	4	1.40185	-0.54122	0.287594	512	232.87	304.007	375.144	0.593764		GO:0006897_endocytosis	13	11	1.09265	-0.387308	0.409913	521	323.263	399.704	476.145	0.767186		GO:0051049_regulation_of_transport	10	9	1.13178	-0.443107	0.36049	510	242.359	309.159	375.959	0.606194		GO:0008617_guanosine_metabolic_process	3	0	0	0	1	536	549.84	573.698	597.556	1.07033
GO:0043068_positive_regulation_of_programmed_cell_death	5	4	1.40185	-0.54122	0.287594	512	232.87	304.007	375.144	0.593764		GO:0010324_membrane_invagination	13	11	1.09265	-0.387308	0.409913	521	323.263	399.704	476.145	0.767186		GO:0051726_regulation_of_cell_cycle	10	9	1.13178	-0.443107	0.36049	510	242.359	309.159	375.959	0.606194		GO:0008618_7-methylguanosine_metabolic_process	3	0	0	0	1	536	549.84	573.698	597.556	1.07033
GO:0046578_regulation_of_Ras_protein_signal_transduction	5	4	1.40185	-0.54122	0.287594	512	232.87	304.007	375.144	0.593764		GO:0019751_polyol_metabolic_process	13	11	1.09265	-0.387308	0.409913	521	323.263	399.704	476.145	0.767186		GO:0060541_respiratory_system_development	10	9	1.13178	-0.443107	0.36049	510	242.359	309.159	375.959	0.606194		GO:0009097_isoleucine_biosynthetic_process	3	0	0	0	1	536	549.84	573.698	597.556	1.07033
GO:0048732_gland_development	5	4	1.40185	-0.54122	0.287594	512	232.87	304.007	375.144	0.593764		GO:0022008_neurogenesis	13	11	1.09265	-0.387308	0.409913	521	323.263	399.704	476.145	0.767186		GO:0071704_organic_substance_metabolic_process	10	9	1.13178	-0.443107	0.36049	510	242.359	309.159	375.959	0.606194		GO:0009113_purine_base_biosynthetic_process	3	0	0	0	1	536	549.84	573.698	597.556	1.07033
GO:0051056_regulation_of_small_GTPase_mediated_signal_transduction	5	4	1.40185	-0.54122	0.287594	512	232.87	304.007	375.144	0.593764		GO:0032535_regulation_of_cellular_component_size	13	11	1.09265	-0.387308	0.409913	521	323.263	399.704	476.145	0.767186		GO:0048869_cellular_developmental_process	82	67	1.02749	-0.437553	0.36513	511	243.285	310.236	377.187	0.607115		GO:0009129_pyrimidine_nucleoside_monophosphate_metabolic_process	3	0	0	0	1	536	549.84	573.698	597.556	1.07033
GO:0051094_positive_regulation_of_developmental_process	5	4	1.40185	-0.54122	0.287594	512	232.87	304.007	375.144	0.593764		GO:0042375_quinone_cofactor_metabolic_process	13	11	1.09265	-0.387308	0.409913	521	323.263	399.704	476.145	0.767186		GO:0009067_aspartate_family_amino_acid_biosynthetic_process	36	30	1.04794	-0.43103	0.370655	513	247.209	314.574	381.939	0.613205		GO:0009130_pyrimidine_nucleoside_monophosphate_biosynthetic_process	3	0	0	0	1	536	549.84	573.698	597.556	1.07033
GO:0009145_purine_nucleoside_triphosphate_biosynthetic_process	35	22	1.10145	-0.523013	0.299907	513	236.09	307.684	379.278	0.599774		GO:0042891_antibiotic_transport	13	11	1.09265	-0.387308	0.409913	521	323.263	399.704	476.145	0.767186		GO:0070887_cellular_response_to_chemical_stimulus	36	30	1.04794	-0.43103	0.370655	513	247.209	314.574	381.939	0.613205		GO:0009218_pyrimidine_ribonucleotide_metabolic_process	3	0	0	0	1	536	549.84	573.698	597.556	1.07033
GO:0044036_cell_wall_macromolecule_metabolic_process	52	32	1.07835	-0.521111	0.301224	514	236.653	308.311	379.969	0.599827		GO:0044270_cellular_nitrogen_compound_catabolic_process	13	11	1.09265	-0.387308	0.409913	521	323.263	399.704	476.145	0.767186		GO:0009141_nucleoside_triphosphate_metabolic_process	51	42	1.03561	-0.420066	0.380132	520	253.567	321.528	389.489	0.618323		GO:0009220_pyrimidine_ribonucleotide_biosynthetic_process	3	0	0	0	1	536	549.84	573.698	597.556	1.07033
GO:0006952_defense_response	30	19	1.1098	-0.515612	0.305062	515	238.391	310.316	382.241	0.602555		GO:0045426_quinone_cofactor_biosynthetic_process	13	11	1.09265	-0.387308	0.409913	521	323.263	399.704	476.145	0.767186		GO:0006813_potassium_ion_transport	15	13	1.08986	-0.421416	0.378952	519	253.328	321.252	389.176	0.618983		GO:0015074_DNA_integration	3	0	0	0	1	536	549.84	573.698	597.556	1.07033
GO:0032268_regulation_of_cellular_protein_metabolic_process	25	16	1.12148	-0.509034	0.309718	516	239.743	311.867	383.991	0.604393		GO:0070838_divalent_metal_ion_transport	13	11	1.09265	-0.387308	0.409913	521	323.263	399.704	476.145	0.767186		GO:0006873_cellular_ion_homeostasis	15	13	1.08986	-0.421416	0.378952	519	253.328	321.252	389.176	0.618983		GO:0015939_pantothenate_metabolic_process	3	0	0	0	1	536	549.84	573.698	597.556	1.07033
GO:0001522_pseudouridine_synthesis	10	7	1.22662	-0.507722	0.310655	526	246.384	319.33	392.276	0.607091		GO:0090066_regulation_of_anatomical_structure_size	13	11	1.09265	-0.387308	0.409913	521	323.263	399.704	476.145	0.767186		GO:0015074_DNA_integration	15	13	1.08986	-0.421416	0.378952	519	253.328	321.252	389.176	0.618983		GO:0016071_mRNA_metabolic_process	3	0	0	0	1	536	549.84	573.698	597.556	1.07033
GO:0006801_superoxide_metabolic_process	10	7	1.22662	-0.507722	0.310655	526	246.384	319.33	392.276	0.607091		GO:0009145_purine_nucleoside_triphosphate_biosynthetic_process	41	33	1.03935	-0.398071	0.399879	505	312.144	387.499	462.854	0.767325		GO:0015994_chlorophyll_metabolic_process	15	13	1.08986	-0.421416	0.378952	519	253.328	321.252	389.176	0.618983		GO:0016226_iron-sulfur_cluster_assembly	3	0	0	0	1	536	549.84	573.698	597.556	1.07033
GO:0007017_microtubule-based_process	10	7	1.22662	-0.507722	0.310655	526	246.384	319.33	392.276	0.607091		GO:0055085_transmembrane_transport	154	121	1.0146	-0.393481	0.404128	506	313.195	388.682	464.169	0.768146		GO:0015995_chlorophyll_biosynthetic_process	15	13	1.08986	-0.421416	0.378952	519	253.328	321.252	389.176	0.618983		GO:0017038_protein_import	3	0	0	0	1	536	549.84	573.698	597.556	1.07033
GO:0009435_NAD_biosynthetic_process	10	7	1.22662	-0.507722	0.310655	526	246.384	319.33	392.276	0.607091		GO:0006525_arginine_metabolic_process	27	22	1.05218	-0.390406	0.407	509	315.688	391.407	467.126	0.768972		GO:0055082_cellular_chemical_homeostasis	15	13	1.08986	-0.421416	0.378952	519	253.328	321.252	389.176	0.618983		GO:0022904_respiratory_electron_transport_chain	3	0	0	0	1	536	549.84	573.698	597.556	1.07033
GO:0019674_NAD_metabolic_process	10	7	1.22662	-0.507722	0.310655	526	246.384	319.33	392.276	0.607091		GO:0009112_nucleobase_metabolic_process	27	22	1.05218	-0.390406	0.407	509	315.688	391.407	467.126	0.768972		GO:0009399_nitrogen_fixation	20	17	1.0689	-0.409801	0.389223	521	258.64	327.115	395.59	0.62786		GO:0031163_metallo-sulfur_cluster_assembly	3	0	0	0	1	536	549.84	573.698	597.556	1.07033
GO:0032504_multicellular_organism_reproduction	10	7	1.22662	-0.507722	0.310655	526	246.384	319.33	392.276	0.607091		GO:0009199_ribonucleoside_triphosphate_metabolic_process	45	36	1.03305	-0.378692	0.418127	523	326.102	402.732	479.362	0.770042		GO:0000027_ribosomal_large_subunit_assembly	4	4	1.25753	-0.398627	0.399368	620	327.813	405.204	482.595	0.653555		GO:0032259_methylation	3	0	0	0	1	536	549.84	573.698	597.556	1.07033
GO:0045595_regulation_of_cell_differentiation	10	7	1.22662	-0.507722	0.310655	526	246.384	319.33	392.276	0.607091		GO:0009205_purine_ribonucleoside_triphosphate_metabolic_process	45	36	1.03305	-0.378692	0.418127	523	326.102	402.732	479.362	0.770042		GO:0001894_tissue_homeostasis	4	4	1.25753	-0.398627	0.399368	620	327.813	405.204	482.595	0.653555		GO:0034622_cellular_macromolecular_complex_assembly	3	0	0	0	1	536	549.84	573.698	597.556	1.07033
GO:0048609_multicellular_organismal_reproductive_process	10	7	1.22662	-0.507722	0.310655	526	246.384	319.33	392.276	0.607091		GO:0006414_translational_elongation	22	18	1.05653	-0.373062	0.423582	528	330.909	407.912	484.915	0.772561		GO:0002097_tRNA_wobble_base_modification	4	4	1.25753	-0.398627	0.399368	620	327.813	405.204	482.595	0.653555		GO:0042732_D-xylose_metabolic_process	3	0	0	0	1	536	549.84	573.698	597.556	1.07033
GO:0048870_cell_motility	10	7	1.22662	-0.507722	0.310655	526	246.384	319.33	392.276	0.607091		GO:0009791_post-embryonic_development	22	18	1.05653	-0.373062	0.423582	528	330.909	407.912	484.915	0.772561		GO:0002696_positive_regulation_of_leukocyte_activation	4	4	1.25753	-0.398627	0.399368	620	327.813	405.204	482.595	0.653555		GO:0042777_plasma_membrane_ATP_synthesis_coupled_proton_transport	3	0	0	0	1	536	549.84	573.698	597.556	1.07033
GO:0060429_epithelium_development	10	7	1.22662	-0.507722	0.310655	526	246.384	319.33	392.276	0.607091		GO:0031669_cellular_response_to_nutrient_levels	22	18	1.05653	-0.373062	0.423582	528	330.909	407.912	484.915	0.772561		GO:0003013_circulatory_system_process	4	4	1.25753	-0.398627	0.399368	620	327.813	405.204	482.595	0.653555		GO:0042816_vitamin_B6_metabolic_process	3	0	0	0	1	536	549.84	573.698	597.556	1.07033
GO:0034220_ion_transmembrane_transport	20	13	1.139	-0.503973	0.313348	527	249.522	322.913	396.304	0.612738		GO:0042440_pigment_metabolic_process	22	18	1.05653	-0.373062	0.423582	528	330.909	407.912	484.915	0.772561		GO:0003015_heart_process	4	4	1.25753	-0.398627	0.399368	620	327.813	405.204	482.595	0.653555		GO:0042819_vitamin_B6_biosynthetic_process	3	0	0	0	1	536	549.84	573.698	597.556	1.07033
GO:0009089_lysine_biosynthetic_process_via_diaminopimelate	15	10	1.16821	-0.502022	0.314759	530	251.557	325.193	398.829	0.613572		GO:0046148_pigment_biosynthetic_process	22	18	1.05653	-0.373062	0.423582	528	330.909	407.912	484.915	0.772561		GO:0006072_glycerol-3-phosphate_metabolic_process	4	4	1.25753	-0.398627	0.399368	620	327.813	405.204	482.595	0.653555		GO:0043244_regulation_of_protein_complex_disassembly	3	0	0	0	1	536	549.84	573.698	597.556	1.07033
GO:0009790_embryo_development	15	10	1.16821	-0.502022	0.314759	530	251.557	325.193	398.829	0.613572		GO:0009201_ribonucleoside_triphosphate_biosynthetic_process	40	32	1.03305	-0.363511	0.433001	542	350.87	429.62	508.37	0.792657		GO:0006085_acetyl-CoA_biosynthetic_process	4	4	1.25753	-0.398627	0.399368	620	327.813	405.204	482.595	0.653555		GO:0046114_guanosine_biosynthetic_process	3	0	0	0	1	536	549.84	573.698	597.556	1.07033
GO:0046451_diaminopimelate_metabolic_process	15	10	1.16821	-0.502022	0.314759	530	251.557	325.193	398.829	0.613572		GO:0009206_purine_ribonucleoside_triphosphate_biosynthetic_process	40	32	1.03305	-0.363511	0.433001	542	350.87	429.62	508.37	0.792657		GO:0006108_malate_metabolic_process	4	4	1.25753	-0.398627	0.399368	620	327.813	405.204	482.595	0.653555		GO:0046116_queuosine_metabolic_process	3	0	0	0	1	536	549.84	573.698	597.556	1.07033
GO:0050896_response_to_stimulus	333	194	1.02087	-0.49865	0.317212	531	252.289	326.002	399.715	0.61394		GO:0000917_barrier_septum_formation	8	7	1.1299	-0.366399	0.430131	540	349.549	428.247	506.945	0.79305		GO:0006222_UMP_biosynthetic_process	4	4	1.25753	-0.398627	0.399368	620	327.813	405.204	482.595	0.653555		GO:0046118_7-methylguanosine_biosynthetic_process	3	0	0	0	1	536	549.84	573.698	597.556	1.07033
GO:0009628_response_to_abiotic_stimulus	54	33	1.07086	-0.49668	0.318654	532	252.586	326.351	400.116	0.613442		GO:0006909_phagocytosis	8	7	1.1299	-0.366399	0.430131	540	349.549	428.247	506.945	0.79305		GO:0006275_regulation_of_DNA_replication	4	4	1.25753	-0.398627	0.399368	620	327.813	405.204	482.595	0.653555		GO:0051128_regulation_of_cellular_component_organization	3	0	0	0	1	536	549.84	573.698	597.556	1.07033
GO:0015672_monovalent_inorganic_cation_transport	37	23	1.08927	-0.49238	0.321825	533	253.481	327.394	401.307	0.614248		GO:0007276_gamete_generation	8	7	1.1299	-0.366399	0.430131	540	349.549	428.247	506.945	0.79305		GO:0006278_RNA-dependent_DNA_replication	4	4	1.25753	-0.398627	0.399368	620	327.813	405.204	482.595	0.653555		GO:0070271_protein_complex_biogenesis	3	0	0	0	1	536	549.84	573.698	597.556	1.07033
GO:0000022_mitotic_spindle_elongation	2	2	1.75231	-0.487567	0.325412	707	385.859	480.387	574.915	0.679472		GO:0008154_actin_polymerization_or_depolymerization	8	7	1.1299	-0.366399	0.430131	540	349.549	428.247	506.945	0.79305		GO:0006282_regulation_of_DNA_repair	4	4	1.25753	-0.398627	0.399368	620	327.813	405.204	482.595	0.653555		GO:0070838_divalent_metal_ion_transport	3	0	0	0	1	536	549.84	573.698	597.556	1.07033
GO:0000028_ribosomal_small_subunit_assembly	2	2	1.75231	-0.487567	0.325412	707	385.859	480.387	574.915	0.679472		GO:0009166_nucleotide_catabolic_process	8	7	1.1299	-0.366399	0.430131	540	349.549	428.247	506.945	0.79305		GO:0006298_mismatch_repair	4	4	1.25753	-0.398627	0.399368	620	327.813	405.204	482.595	0.653555		GO:0071806_protein_transmembrane_transport	3	0	0	0	1	536	549.84	573.698	597.556	1.07033
GO:0000255_allantoin_metabolic_process	2	2	1.75231	-0.487567	0.325412	707	385.859	480.387	574.915	0.679472		GO:0009908_flower_development	8	7	1.1299	-0.366399	0.430131	540	349.549	428.247	506.945	0.79305		GO:0006308_DNA_catabolic_process	4	4	1.25753	-0.398627	0.399368	620	327.813	405.204	482.595	0.653555		GO:0072511_divalent_inorganic_cation_transport	3	0	0	0	1	536	549.84	573.698	597.556	1.07033
GO:0000256_allantoin_catabolic_process	2	2	1.75231	-0.487567	0.325412	707	385.859	480.387	574.915	0.679472		GO:0034655_nucleobase__nucleoside__nucleotide_and_nucleic_acid_catabolic_process	8	7	1.1299	-0.366399	0.430131	540	349.549	428.247	506.945	0.79305		GO:0006403_RNA_localization	4	4	1.25753	-0.398627	0.399368	620	327.813	405.204	482.595	0.653555		GO:0000027_ribosomal_large_subunit_assembly	1	0	0	0	1	761	796.766	812.718	828.67	1.06796
GO:0000578_embryonic_axis_specification	2	2	1.75231	-0.487567	0.325412	707	385.859	480.387	574.915	0.679472		GO:0034656_nucleobase__nucleoside_and_nucleotide_catabolic_process	8	7	1.1299	-0.366399	0.430131	540	349.549	428.247	506.945	0.79305		GO:0006435_threonyl-tRNA_aminoacylation	4	4	1.25753	-0.398627	0.399368	620	327.813	405.204	482.595	0.653555		GO:0000154_rRNA_modification	1	0	0	0	1	761	796.766	812.718	828.67	1.06796
GO:0000725_recombinational_repair	2	2	1.75231	-0.487567	0.325412	707	385.859	480.387	574.915	0.679472		GO:0042127_regulation_of_cell_proliferation	8	7	1.1299	-0.366399	0.430131	540	349.549	428.247	506.945	0.79305		GO:0006465_signal_peptide_processing	4	4	1.25753	-0.398627	0.399368	620	327.813	405.204	482.595	0.653555		GO:0000302_response_to_reactive_oxygen_species	1	0	0	0	1	761	796.766	812.718	828.67	1.06796
GO:0000738_DNA_catabolic_process__exonucleolytic	2	2	1.75231	-0.487567	0.325412	707	385.859	480.387	574.915	0.679472		GO:0043244_regulation_of_protein_complex_disassembly	8	7	1.1299	-0.366399	0.430131	540	349.549	428.247	506.945	0.79305		GO:0006528_asparagine_metabolic_process	4	4	1.25753	-0.398627	0.399368	620	327.813	405.204	482.595	0.653555		GO:0000303_response_to_superoxide	1	0	0	0	1	761	796.766	812.718	828.67	1.06796
GO:0001503_ossification	2	2	1.75231	-0.487567	0.325412	707	385.859	480.387	574.915	0.679472		GO:0043604_amide_biosynthetic_process	8	7	1.1299	-0.366399	0.430131	540	349.549	428.247	506.945	0.79305		GO:0006529_asparagine_biosynthetic_process	4	4	1.25753	-0.398627	0.399368	620	327.813	405.204	482.595	0.653555		GO:0000305_response_to_oxygen_radical	1	0	0	0	1	761	796.766	812.718	828.67	1.06796
GO:0001525_angiogenesis	2	2	1.75231	-0.487567	0.325412	707	385.859	480.387	574.915	0.679472		GO:0051056_regulation_of_small_GTPase_mediated_signal_transduction	8	7	1.1299	-0.366399	0.430131	540	349.549	428.247	506.945	0.79305		GO:0006824_cobalt_ion_transport	4	4	1.25753	-0.398627	0.399368	620	327.813	405.204	482.595	0.653555		GO:0000726_non-recombinational_repair	1	0	0	0	1	761	796.766	812.718	828.67	1.06796
GO:0001562_response_to_protozoan	2	2	1.75231	-0.487567	0.325412	707	385.859	480.387	574.915	0.679472		GO:0009987_cellular_process	1091	846	1.00133	-0.358219	0.43831	543	351.807	430.698	509.589	0.793182		GO:0006827_high-affinity_iron_ion_transport	4	4	1.25753	-0.398627	0.399368	620	327.813	405.204	482.595	0.653555		GO:0001680_tRNA_3'-terminal_CCA_addition	1	0	0	0	1	761	796.766	812.718	828.67	1.06796
GO:0001568_blood_vessel_development	2	2	1.75231	-0.487567	0.325412	707	385.859	480.387	574.915	0.679472		GO:0006732_coenzyme_metabolic_process	134	105	1.01185	-0.353997	0.442591	544	352.705	431.691	510.677	0.79355		GO:0006913_nucleocytoplasmic_transport	4	4	1.25753	-0.398627	0.399368	620	327.813	405.204	482.595	0.653555		GO:0001887_selenium_compound_metabolic_process	1	0	0	0	1	761	796.766	812.718	828.67	1.06796
GO:0001682_tRNA_5'-leader_removal	2	2	1.75231	-0.487567	0.325412	707	385.859	480.387	574.915	0.679472		GO:0034645_cellular_macromolecule_biosynthetic_process	503	391	1.00378	-0.349744	0.446947	546	356.579	435.77	514.961	0.798114		GO:0006917_induction_of_apoptosis	4	4	1.25753	-0.398627	0.399368	620	327.813	405.204	482.595	0.653555		GO:0002097_tRNA_wobble_base_modification	1	0	0	0	1	761	796.766	812.718	828.67	1.06796
GO:0001708_cell_fate_specification	2	2	1.75231	-0.487567	0.325412	707	385.859	480.387	574.915	0.679472		GO:0015893_drug_transport	17	14	1.06343	-0.353156	0.443449	545	356.197	435.379	514.561	0.798861		GO:0006944_cellular_membrane_fusion	4	4	1.25753	-0.398627	0.399368	620	327.813	405.204	482.595	0.653555		GO:0002098_tRNA_wobble_uridine_modification	1	0	0	0	1	761	796.766	812.718	828.67	1.06796
GO:0001709_cell_fate_determination	2	2	1.75231	-0.487567	0.325412	707	385.859	480.387	574.915	0.679472		GO:0051604_protein_maturation	35	28	1.03305	-0.34718	0.449593	547	359.853	439.206	518.559	0.802936		GO:0007051_spindle_organization	4	4	1.25753	-0.398627	0.399368	620	327.813	405.204	482.595	0.653555		GO:0002237_response_to_molecule_of_bacterial_origin	1	0	0	0	1	761	796.766	812.718	828.67	1.06796
GO:0001752_compound_eye_photoreceptor_fate_commitment	2	2	1.75231	-0.487567	0.325412	707	385.859	480.387	574.915	0.679472		GO:0055114_oxidation-reduction_process	449	349	1.00372	-0.340505	0.456557	548	361.058	440.515	519.972	0.803859		GO:0007052_mitotic_spindle_organization	4	4	1.25753	-0.398627	0.399368	620	327.813	405.204	482.595	0.653555		GO:0005997_xylulose_metabolic_process	1	0	0	0	1	761	796.766	812.718	828.67	1.06796
GO:0001944_vasculature_development	2	2	1.75231	-0.487567	0.325412	707	385.859	480.387	574.915	0.679472		GO:0009057_macromolecule_catabolic_process	66	52	1.0174	-0.334477	0.462938	549	362.447	442.004	521.561	0.805107		GO:0007190_activation_of_adenylate_cyclase_activity	4	4	1.25753	-0.398627	0.399368	620	327.813	405.204	482.595	0.653555		GO:0006002_fructose_6-phosphate_metabolic_process	1	0	0	0	1	761	796.766	812.718	828.67	1.06796
GO:0002097_tRNA_wobble_base_modification	2	2	1.75231	-0.487567	0.325412	707	385.859	480.387	574.915	0.679472		GO:0006284_base-excision_repair	12	10	1.0761	-0.328817	0.469011	675	482.898	573.972	665.046	0.850329		GO:0007266_Rho_protein_signal_transduction	4	4	1.25753	-0.398627	0.399368	620	327.813	405.204	482.595	0.653555		GO:0006097_glyoxylate_cycle	1	0	0	0	1	761	796.766	812.718	828.67	1.06796
GO:0002119_nematode_larval_development	2	2	1.75231	-0.487567	0.325412	707	385.859	480.387	574.915	0.679472		GO:0006561_proline_biosynthetic_process	12	10	1.0761	-0.328817	0.469011	675	482.898	573.972	665.046	0.850329		GO:0007507_heart_development	4	4	1.25753	-0.398627	0.399368	620	327.813	405.204	482.595	0.653555		GO:0006101_citrate_metabolic_process	1	0	0	0	1	761	796.766	812.718	828.67	1.06796
GO:0002164_larval_development	2	2	1.75231	-0.487567	0.325412	707	385.859	480.387	574.915	0.679472		GO:0006771_riboflavin_metabolic_process	12	10	1.0761	-0.328817	0.469011	675	482.898	573.972	665.046	0.850329		GO:0007584_response_to_nutrient	4	4	1.25753	-0.398627	0.399368	620	327.813	405.204	482.595	0.653555		GO:0006106_fumarate_metabolic_process	1	0	0	0	1	761	796.766	812.718	828.67	1.06796
GO:0006020_inositol_metabolic_process	2	2	1.75231	-0.487567	0.325412	707	385.859	480.387	574.915	0.679472		GO:0009065_glutamine_family_amino_acid_catabolic_process	12	10	1.0761	-0.328817	0.469011	675	482.898	573.972	665.046	0.850329		GO:0007599_hemostasis	4	4	1.25753	-0.398627	0.399368	620	327.813	405.204	482.595	0.653555		GO:0006108_malate_metabolic_process	1	0	0	0	1	761	796.766	812.718	828.67	1.06796
GO:0006103_2-oxoglutarate_metabolic_process	2	2	1.75231	-0.487567	0.325412	707	385.859	480.387	574.915	0.679472		GO:0009231_riboflavin_biosynthetic_process	12	10	1.0761	-0.328817	0.469011	675	482.898	573.972	665.046	0.850329		GO:0008015_blood_circulation	4	4	1.25753	-0.398627	0.399368	620	327.813	405.204	482.595	0.653555		GO:0006109_regulation_of_carbohydrate_metabolic_process	1	0	0	0	1	761	796.766	812.718	828.67	1.06796
GO:0006123_mitochondrial_electron_transport__cytochrome_c_to_oxygen	2	2	1.75231	-0.487567	0.325412	707	385.859	480.387	574.915	0.679472		GO:0015850_organic_alcohol_transport	12	10	1.0761	-0.328817	0.469011	675	482.898	573.972	665.046	0.850329		GO:0009062_fatty_acid_catabolic_process	4	4	1.25753	-0.398627	0.399368	620	327.813	405.204	482.595	0.653555		GO:0006113_fermentation	1	0	0	0	1	761	796.766	812.718	828.67	1.06796
GO:0006167_AMP_biosynthetic_process	2	2	1.75231	-0.487567	0.325412	707	385.859	480.387	574.915	0.679472		GO:0015904_tetracycline_transport	12	10	1.0761	-0.328817	0.469011	675	482.898	573.972	665.046	0.850329		GO:0009148_pyrimidine_nucleoside_triphosphate_biosynthetic_process	4	4	1.25753	-0.398627	0.399368	620	327.813	405.204	482.595	0.653555		GO:0006114_glycerol_biosynthetic_process	1	0	0	0	1	761	796.766	812.718	828.67	1.06796
GO:0006175_dATP_biosynthetic_process	2	2	1.75231	-0.487567	0.325412	707	385.859	480.387	574.915	0.679472		GO:0015994_chlorophyll_metabolic_process	12	10	1.0761	-0.328817	0.469011	675	482.898	573.972	665.046	0.850329		GO:0009151_purine_deoxyribonucleotide_metabolic_process	4	4	1.25753	-0.398627	0.399368	620	327.813	405.204	482.595	0.653555		GO:0006123_mitochondrial_electron_transport__cytochrome_c_to_oxygen	1	0	0	0	1	761	796.766	812.718	828.67	1.06796
GO:0006278_RNA-dependent_DNA_replication	2	2	1.75231	-0.487567	0.325412	707	385.859	480.387	574.915	0.679472		GO:0015995_chlorophyll_biosynthetic_process	12	10	1.0761	-0.328817	0.469011	675	482.898	573.972	665.046	0.850329		GO:0009174_pyrimidine_ribonucleoside_monophosphate_biosynthetic_process	4	4	1.25753	-0.398627	0.399368	620	327.813	405.204	482.595	0.653555		GO:0006167_AMP_biosynthetic_process	1	0	0	0	1	761	796.766	812.718	828.67	1.06796
GO:0006334_nucleosome_assembly	2	2	1.75231	-0.487567	0.325412	707	385.859	480.387	574.915	0.679472		GO:0016311_dephosphorylation	12	10	1.0761	-0.328817	0.469011	675	482.898	573.972	665.046	0.850329		GO:0009215_purine_deoxyribonucleoside_triphosphate_metabolic_process	4	4	1.25753	-0.398627	0.399368	620	327.813	405.204	482.595	0.653555		GO:0006168_adenine_salvage	1	0	0	0	1	761	796.766	812.718	828.67	1.06796
GO:0006406_mRNA_export_from_nucleus	2	2	1.75231	-0.487567	0.325412	707	385.859	480.387	574.915	0.679472		GO:0030261_chromosome_condensation	12	10	1.0761	-0.328817	0.469011	675	482.898	573.972	665.046	0.850329		GO:0009221_pyrimidine_deoxyribonucleotide_biosynthetic_process	4	4	1.25753	-0.398627	0.399368	620	327.813	405.204	482.595	0.653555		GO:0006177_GMP_biosynthetic_process	1	0	0	0	1	761	796.766	812.718	828.67	1.06796
GO:0006420_arginyl-tRNA_aminoacylation	2	2	1.75231	-0.487567	0.325412	707	385.859	480.387	574.915	0.679472		GO:0042726_flavin-containing_compound_metabolic_process	12	10	1.0761	-0.328817	0.469011	675	482.898	573.972	665.046	0.850329		GO:0009237_siderophore_metabolic_process	4	4	1.25753	-0.398627	0.399368	620	327.813	405.204	482.595	0.653555		GO:0006183_GTP_biosynthetic_process	1	0	0	0	1	761	796.766	812.718	828.67	1.06796
GO:0006423_cysteinyl-tRNA_aminoacylation	2	2	1.75231	-0.487567	0.325412	707	385.859	480.387	574.915	0.679472		GO:0042727_flavin-containing_compound_biosynthetic_process	12	10	1.0761	-0.328817	0.469011	675	482.898	573.972	665.046	0.850329		GO:0009313_oligosaccharide_catabolic_process	4	4	1.25753	-0.398627	0.399368	620	327.813	405.204	482.595	0.653555		GO:0006222_UMP_biosynthetic_process	1	0	0	0	1	761	796.766	812.718	828.67	1.06796
GO:0006426_glycyl-tRNA_aminoacylation	2	2	1.75231	-0.487567	0.325412	707	385.859	480.387	574.915	0.679472		GO:0043093_cytokinesis_by_binary_fission	12	10	1.0761	-0.328817	0.469011	675	482.898	573.972	665.046	0.850329		GO:0009448_gamma-aminobutyric_acid_metabolic_process	4	4	1.25753	-0.398627	0.399368	620	327.813	405.204	482.595	0.653555		GO:0006223_uracil_salvage	1	0	0	0	1	761	796.766	812.718	828.67	1.06796
GO:0006427_histidyl-tRNA_aminoacylation	2	2	1.75231	-0.487567	0.325412	707	385.859	480.387	574.915	0.679472		GO:0048699_generation_of_neurons	12	10	1.0761	-0.328817	0.469011	675	482.898	573.972	665.046	0.850329		GO:0009615_response_to_virus	4	4	1.25753	-0.398627	0.399368	620	327.813	405.204	482.595	0.653555		GO:0006228_UTP_biosynthetic_process	1	0	0	0	1	761	796.766	812.718	828.67	1.06796
GO:0006432_phenylalanyl-tRNA_aminoacylation	2	2	1.75231	-0.487567	0.325412	707	385.859	480.387	574.915	0.679472		GO:2000026_regulation_of_multicellular_organismal_development	12	10	1.0761	-0.328817	0.469011	675	482.898	573.972	665.046	0.850329		GO:0009657_plastid_organization	4	4	1.25753	-0.398627	0.399368	620	327.813	405.204	482.595	0.653555		GO:0006229_dUTP_biosynthetic_process	1	0	0	0	1	761	796.766	812.718	828.67	1.06796
GO:0006436_tryptophanyl-tRNA_aminoacylation	2	2	1.75231	-0.487567	0.325412	707	385.859	480.387	574.915	0.679472		GO:0006119_oxidative_phosphorylation	21	17	1.04535	-0.328544	0.469306	678	486.82	578.1	669.38	0.852655		GO:0009793_embryo_development_ending_in_seed_dormancy	4	4	1.25753	-0.398627	0.399368	620	327.813	405.204	482.595	0.653555		GO:0006233_dTDP_biosynthetic_process	1	0	0	0	1	761	796.766	812.718	828.67	1.06796
GO:0006437_tyrosyl-tRNA_aminoacylation	2	2	1.75231	-0.487567	0.325412	707	385.859	480.387	574.915	0.679472		GO:0009267_cellular_response_to_starvation	21	17	1.04535	-0.328544	0.469306	678	486.82	578.1	669.38	0.852655		GO:0009909_regulation_of_flower_development	4	4	1.25753	-0.398627	0.399368	620	327.813	405.204	482.595	0.653555		GO:0006241_CTP_biosynthetic_process	1	0	0	0	1	761	796.766	812.718	828.67	1.06796
GO:0006438_valyl-tRNA_aminoacylation	2	2	1.75231	-0.487567	0.325412	707	385.859	480.387	574.915	0.679472		GO:0012501_programmed_cell_death	21	17	1.04535	-0.328544	0.469306	678	486.82	578.1	669.38	0.852655		GO:0009967_positive_regulation_of_signal_transduction	4	4	1.25753	-0.398627	0.399368	620	327.813	405.204	482.595	0.653555		GO:0006303_double-strand_break_repair_via_nonhomologous_end_joining	1	0	0	0	1	761	796.766	812.718	828.67	1.06796
GO:0006448_regulation_of_translational_elongation	2	2	1.75231	-0.487567	0.325412	707	385.859	480.387	574.915	0.679472		GO:0070882_cellular_cell_wall_organization_or_biogenesis	70	55	1.0146	-0.322991	0.475345	679	487.764	579.068	670.372	0.852825		GO:0010154_fruit_development	4	4	1.25753	-0.398627	0.399368	620	327.813	405.204	482.595	0.653555		GO:0006354_transcription_elongation__DNA-dependent	1	0	0	0	1	761	796.766	812.718	828.67	1.06796
GO:0006450_regulation_of_translational_fidelity	2	2	1.75231	-0.487567	0.325412	707	385.859	480.387	574.915	0.679472		GO:0000738_DNA_catabolic_process__exonucleolytic	3	3	1.29131	-0.333407	0.46408	658	471.442	561.994	652.546	0.854094		GO:0010817_regulation_of_hormone_levels	4	4	1.25753	-0.398627	0.399368	620	327.813	405.204	482.595	0.653555		GO:0006357_regulation_of_transcription_from_RNA_polymerase_II_promoter	1	0	0	0	1	761	796.766	812.718	828.67	1.06796
GO:0006467_protein_thiol-disulfide_exchange	2	2	1.75231	-0.487567	0.325412	707	385.859	480.387	574.915	0.679472		GO:0001101_response_to_acid	3	3	1.29131	-0.333407	0.46408	658	471.442	561.994	652.546	0.854094		GO:0012502_induction_of_programmed_cell_death	4	4	1.25753	-0.398627	0.399368	620	327.813	405.204	482.595	0.653555		GO:0006366_transcription_from_RNA_polymerase_II_promoter	1	0	0	0	1	761	796.766	812.718	828.67	1.06796
GO:0006493_protein_O-linked_glycosylation	2	2	1.75231	-0.487567	0.325412	707	385.859	480.387	574.915	0.679472		GO:0001501_skeletal_system_development	3	3	1.29131	-0.333407	0.46408	658	471.442	561.994	652.546	0.854094		GO:0015684_ferrous_iron_transport	4	4	1.25753	-0.398627	0.399368	620	327.813	405.204	482.595	0.653555		GO:0006368_transcription_elongation_from_RNA_polymerase_II_promoter	1	0	0	0	1	761	796.766	812.718	828.67	1.06796
GO:0006511_ubiquitin-dependent_protein_catabolic_process	2	2	1.75231	-0.487567	0.325412	707	385.859	480.387	574.915	0.679472		GO:0002696_positive_regulation_of_leukocyte_activation	3	3	1.29131	-0.333407	0.46408	658	471.442	561.994	652.546	0.854094		GO:0017148_negative_regulation_of_translation	4	4	1.25753	-0.398627	0.399368	620	327.813	405.204	482.595	0.653555		GO:0006402_mRNA_catabolic_process	1	0	0	0	1	761	796.766	812.718	828.67	1.06796
GO:0006538_glutamate_catabolic_process	2	2	1.75231	-0.487567	0.325412	707	385.859	480.387	574.915	0.679472		GO:0002697_regulation_of_immune_effector_process	3	3	1.29131	-0.333407	0.46408	658	471.442	561.994	652.546	0.854094		GO:0018065_protein-cofactor_linkage	4	4	1.25753	-0.398627	0.399368	620	327.813	405.204	482.595	0.653555		GO:0006419_alanyl-tRNA_aminoacylation	1	0	0	0	1	761	796.766	812.718	828.67	1.06796
GO:0006543_glutamine_catabolic_process	2	2	1.75231	-0.487567	0.325412	707	385.859	480.387	574.915	0.679472		GO:0006002_fructose_6-phosphate_metabolic_process	3	3	1.29131	-0.333407	0.46408	658	471.442	561.994	652.546	0.854094		GO:0019184_nonribosomal_peptide_biosynthetic_process	4	4	1.25753	-0.398627	0.399368	620	327.813	405.204	482.595	0.653555		GO:0006420_arginyl-tRNA_aminoacylation	1	0	0	0	1	761	796.766	812.718	828.67	1.06796
GO:0006559_L-phenylalanine_catabolic_process	2	2	1.75231	-0.487567	0.325412	707	385.859	480.387	574.915	0.679472		GO:0006020_inositol_metabolic_process	3	3	1.29131	-0.333407	0.46408	658	471.442	561.994	652.546	0.854094		GO:0019290_siderophore_biosynthetic_process	4	4	1.25753	-0.398627	0.399368	620	327.813	405.204	482.595	0.653555		GO:0006422_aspartyl-tRNA_aminoacylation	1	0	0	0	1	761	796.766	812.718	828.67	1.06796
GO:0006592_ornithine_biosynthetic_process	2	2	1.75231	-0.487567	0.325412	707	385.859	480.387	574.915	0.679472		GO:0006059_hexitol_metabolic_process	3	3	1.29131	-0.333407	0.46408	658	471.442	561.994	652.546	0.854094		GO:0023056_positive_regulation_of_signaling_process	4	4	1.25753	-0.398627	0.399368	620	327.813	405.204	482.595	0.653555		GO:0006423_cysteinyl-tRNA_aminoacylation	1	0	0	0	1	761	796.766	812.718	828.67	1.06796
GO:0006637_acyl-CoA_metabolic_process	2	2	1.75231	-0.487567	0.325412	707	385.859	480.387	574.915	0.679472		GO:0006108_malate_metabolic_process	3	3	1.29131	-0.333407	0.46408	658	471.442	561.994	652.546	0.854094		GO:0030099_myeloid_cell_differentiation	4	4	1.25753	-0.398627	0.399368	620	327.813	405.204	482.595	0.653555		GO:0006427_histidyl-tRNA_aminoacylation	1	0	0	0	1	761	796.766	812.718	828.67	1.06796
GO:0006887_exocytosis	2	2	1.75231	-0.487567	0.325412	707	385.859	480.387	574.915	0.679472		GO:0006120_mitochondrial_electron_transport__NADH_to_ubiquinone	3	3	1.29131	-0.333407	0.46408	658	471.442	561.994	652.546	0.854094		GO:0030837_negative_regulation_of_actin_filament_polymerization	4	4	1.25753	-0.398627	0.399368	620	327.813	405.204	482.595	0.653555		GO:0006428_isoleucyl-tRNA_aminoacylation	1	0	0	0	1	761	796.766	812.718	828.67	1.06796
GO:0007033_vacuole_organization	2	2	1.75231	-0.487567	0.325412	707	385.859	480.387	574.915	0.679472		GO:0006177_GMP_biosynthetic_process	3	3	1.29131	-0.333407	0.46408	658	471.442	561.994	652.546	0.854094		GO:0031137_regulation_of_conjugation_with_cellular_fusion	4	4	1.25753	-0.398627	0.399368	620	327.813	405.204	482.595	0.653555		GO:0006429_leucyl-tRNA_aminoacylation	1	0	0	0	1	761	796.766	812.718	828.67	1.06796
GO:0007350_blastoderm_segmentation	2	2	1.75231	-0.487567	0.325412	707	385.859	480.387	574.915	0.679472		GO:0006222_UMP_biosynthetic_process	3	3	1.29131	-0.333407	0.46408	658	471.442	561.994	652.546	0.854094		GO:0031564_transcription_antitermination	4	4	1.25753	-0.398627	0.399368	620	327.813	405.204	482.595	0.653555		GO:0006430_lysyl-tRNA_aminoacylation	1	0	0	0	1	761	796.766	812.718	828.67	1.06796
GO:0007351_tripartite_regional_subdivision	2	2	1.75231	-0.487567	0.325412	707	385.859	480.387	574.915	0.679472		GO:0006268_DNA_unwinding_involved_in_replication	3	3	1.29131	-0.333407	0.46408	658	471.442	561.994	652.546	0.854094		GO:0032005_regulation_of_conjugation_with_cellular_fusion_by_signal_transduction	4	4	1.25753	-0.398627	0.399368	620	327.813	405.204	482.595	0.653555		GO:0006431_methionyl-tRNA_aminoacylation	1	0	0	0	1	761	796.766	812.718	828.67	1.06796
GO:0007405_neuroblast_proliferation	2	2	1.75231	-0.487567	0.325412	707	385.859	480.387	574.915	0.679472		GO:0006275_regulation_of_DNA_replication	3	3	1.29131	-0.333407	0.46408	658	471.442	561.994	652.546	0.854094		GO:0042157_lipoprotein_metabolic_process	4	4	1.25753	-0.398627	0.399368	620	327.813	405.204	482.595	0.653555		GO:0006433_prolyl-tRNA_aminoacylation	1	0	0	0	1	761	796.766	812.718	828.67	1.06796
GO:0007431_salivary_gland_development	2	2	1.75231	-0.487567	0.325412	707	385.859	480.387	574.915	0.679472		GO:0006431_methionyl-tRNA_aminoacylation	3	3	1.29131	-0.333407	0.46408	658	471.442	561.994	652.546	0.854094		GO:0042158_lipoprotein_biosynthetic_process	4	4	1.25753	-0.398627	0.399368	620	327.813	405.204	482.595	0.653555		GO:0006434_seryl-tRNA_aminoacylation	1	0	0	0	1	761	796.766	812.718	828.67	1.06796
GO:0007472_wing_disc_morphogenesis	2	2	1.75231	-0.487567	0.325412	707	385.859	480.387	574.915	0.679472		GO:0006437_tyrosyl-tRNA_aminoacylation	3	3	1.29131	-0.333407	0.46408	658	471.442	561.994	652.546	0.854094		GO:0042273_ribosomal_large_subunit_biogenesis	4	4	1.25753	-0.398627	0.399368	620	327.813	405.204	482.595	0.653555		GO:0006435_threonyl-tRNA_aminoacylation	1	0	0	0	1	761	796.766	812.718	828.67	1.06796
GO:0007476_imaginal_disc-derived_wing_morphogenesis	2	2	1.75231	-0.487567	0.325412	707	385.859	480.387	574.915	0.679472		GO:0006515_misfolded_or_incompletely_synthesized_protein_catabolic_process	3	3	1.29131	-0.333407	0.46408	658	471.442	561.994	652.546	0.854094		GO:0042402_cellular_biogenic_amine_catabolic_process	4	4	1.25753	-0.398627	0.399368	620	327.813	405.204	482.595	0.653555		GO:0006436_tryptophanyl-tRNA_aminoacylation	1	0	0	0	1	761	796.766	812.718	828.67	1.06796
GO:0007601_visual_perception	2	2	1.75231	-0.487567	0.325412	707	385.859	480.387	574.915	0.679472		GO:0006538_glutamate_catabolic_process	3	3	1.29131	-0.333407	0.46408	658	471.442	561.994	652.546	0.854094		GO:0043062_extracellular_structure_organization	4	4	1.25753	-0.398627	0.399368	620	327.813	405.204	482.595	0.653555		GO:0006437_tyrosyl-tRNA_aminoacylation	1	0	0	0	1	761	796.766	812.718	828.67	1.06796
GO:0007603_phototransduction__visible_light	2	2	1.75231	-0.487567	0.325412	707	385.859	480.387	574.915	0.679472		GO:0006564_L-serine_biosynthetic_process	3	3	1.29131	-0.333407	0.46408	658	471.442	561.994	652.546	0.854094		GO:0043064_flagellum_organization	4	4	1.25753	-0.398627	0.399368	620	327.813	405.204	482.595	0.653555		GO:0006438_valyl-tRNA_aminoacylation	1	0	0	0	1	761	796.766	812.718	828.67	1.06796
GO:0007612_learning	2	2	1.75231	-0.487567	0.325412	707	385.859	480.387	574.915	0.679472		GO:0006592_ornithine_biosynthetic_process	3	3	1.29131	-0.333407	0.46408	658	471.442	561.994	652.546	0.854094		GO:0043158_heterocyst_differentiation	4	4	1.25753	-0.398627	0.399368	620	327.813	405.204	482.595	0.653555		GO:0006448_regulation_of_translational_elongation	1	0	0	0	1	761	796.766	812.718	828.67	1.06796
GO:0007613_memory	2	2	1.75231	-0.487567	0.325412	707	385.859	480.387	574.915	0.679472		GO:0006626_protein_targeting_to_mitochondrion	3	3	1.29131	-0.333407	0.46408	658	471.442	561.994	652.546	0.854094		GO:0043163_cell_envelope_organization	4	4	1.25753	-0.398627	0.399368	620	327.813	405.204	482.595	0.653555		GO:0006449_regulation_of_translational_termination	1	0	0	0	1	761	796.766	812.718	828.67	1.06796
GO:0007616_long-term_memory	2	2	1.75231	-0.487567	0.325412	707	385.859	480.387	574.915	0.679472		GO:0006637_acyl-CoA_metabolic_process	3	3	1.29131	-0.333407	0.46408	658	471.442	561.994	652.546	0.854094		GO:0043165_Gram-negative-bacterium-type_cell_outer_membrane_assembly	4	4	1.25753	-0.398627	0.399368	620	327.813	405.204	482.595	0.653555		GO:0006450_regulation_of_translational_fidelity	1	0	0	0	1	761	796.766	812.718	828.67	1.06796
GO:0007617_mating_behavior	2	2	1.75231	-0.487567	0.325412	707	385.859	480.387	574.915	0.679472		GO:0006887_exocytosis	3	3	1.29131	-0.333407	0.46408	658	471.442	561.994	652.546	0.854094		GO:0043952_protein_transport_by_the_Sec_complex	4	4	1.25753	-0.398627	0.399368	620	327.813	405.204	482.595	0.653555		GO:0006465_signal_peptide_processing	1	0	0	0	1	761	796.766	812.718	828.67	1.06796
GO:0007618_mating	2	2	1.75231	-0.487567	0.325412	707	385.859	480.387	574.915	0.679472		GO:0006888_ER_to_Golgi_vesicle-mediated_transport	3	3	1.29131	-0.333407	0.46408	658	471.442	561.994	652.546	0.854094		GO:0044091_membrane_biogenesis	4	4	1.25753	-0.398627	0.399368	620	327.813	405.204	482.595	0.653555		GO:0006522_alanine_metabolic_process	1	0	0	0	1	761	796.766	812.718	828.67	1.06796
[truncated: 2,857 more rows]
